# Supplementary material for: Prognostic Implications of Heterogeneity in Intra-tumoral Immune Composition for Recurrence in Early Stage Lung Cancer
Source: Front Immunol. 2018 Oct 15;9:2298. doi: 10.3389/fimmu.2018.02298 (PMC6196259; doi:10.3389/fimmu.2018.02298)
Supplement: Supplementary file 1 [file Table_1.XLSX]

## Sheet: Patient Characteristics
	Patient Characteristics
	Tumor stage (IA) (n)
	Women	76
	Men	48
	Tumor stage (IB) (n)
	Women	79
	Men	77
	Recurrent lung adenocarcinoma (n)
	Women	52
	Men	40
	Non-recurrent lung adenocarcinoma (n)
	Women (n)	103
	Men	85
	Age (mean +/- SD)	66 +/- 10.2
	Recurrent lung adenocarcinoma (age)
	Women	63.8 +/- 10.5
	Men	67.8 +/- 7.2
	Non-recurrent lung adenocarcinoma (age)
	Women (n)	65.6 +/- 11.2
	Men	66.1 +/ -9.9

## Sheet: Excluded samples
Accession Number
GSM1672283	The samples were excluded in survival analysis due to lack of follow up data
GSM1672300
GSM1672301
GSM1672307
GSM1672343
GSM1672664
GSM1672674
GSM1672693
GSM1672695
GSM1672700
GSM1672707
GSM1672708
GSM1672285	GNUSE function from fRMA package and a cutoff of 1.25 was used to filter bad arrays and one sample (GSM1672285) was excluded at this cutoff

## Sheet: AnnotatedCibersortOutput
Accession	GSE ID	Age	Batch	Category	Gender	Meta_ID	Platform	Recurrence	Recurrence_LastFollowUp_Months	Tissue_Type	Tumor_Stage	B cells naive	B cells memory	Plasma cells	T cells CD8	T cells CD4 naive	T cells CD4 memory resting	T cells CD4 memory activated	T cells follicular helper	T cells regulatory (Tregs)	T cells gamma delta	NK cells resting	NK cells activated	Monocytes	Macrophages M0	Macrophages M1	Macrophages M2	Dendritic cells resting	Dendritic cells activated	Mast cells resting	Mast cells activated	Eosinophils	Neutrophils	P-value	Pearson Correlation	RMSE
GSM1019145	GSE37745	65	1	F_N	F	F_N_1	GPL570	N	7.32	Tumor	1b	0.0152392	0	0.563564	0.0378142	0.049112	0	0.0298009	0	0	0	0.0147407	0.0420685	0.0299395	0.0548671	0	0	0	0.0452933	0	0.0407797	0	0.0767808	0	0.881603	0.473906
GSM1019160	GSE37745	72	1	F_N	F	F_N_2	GPL570	N	2.76	Tumor	1b	0	0.0461913	0.588655	0.0295579	0.0586801	0	0.0430779	0.0370352	0	0	0.0170567	0.0354787	0.00807496	0.0462984	0	0.0133227	0.0113246	0.0152039	0.0300796	0	0	0.019963	0	0.925475	0.381186
GSM1019171	GSE37745	62	1	F_N	F	F_N_3	GPL570	N	83.16	Tumor	1a	0.0234456	0.0512954	0.0511032	0.0561499	0	0.0407961	0	0.0669681	0.0319701	0.0271829	0	0.0624116	0.0624168	0.189171	0.103682	0.0514948	0.0977516	0.0179308	0.0481552	0	0	0.0180738	0	0.575456	0.834034
GSM1019190	GSE37745	71	1	F_N	F	F_N_4	GPL570	N	56.76	Tumor	1b	0.0204712	0.0423209	0.472966	0.0515963	0	0.0370592	0	0.045275	0.0120711	0.0148219	0	0.0248533	0.0265832	0.00995178	0.0119601	0.0766927	0.0369639	0.016376	0.0817604	0	0	0.0182767	0	0.904151	0.459409
GSM1019192	GSE37745	75	1	F_N	F	F_N_5	GPL570	N	56.76	Tumor	1a	0.0114572	0.0652374	0.42355	0.0497366	0	0.0984851	0.0388512	0.0579953	0	0.0333088	0.0195597	0	0.00946083	0.00794284	0.0500433	0.0497982	0.00414746	0.0251834	0.00926399	0.00652956	0	0.0394487	0	0.89462	0.491212
GSM1019214	GSE37745	55	1	F_N	F	F_N_6	GPL570	N	68.52	Tumor	1a	0	0.1883	0.145834	0	0.0820429	0.0966266	0	0	0.00130727	0.00524906	0.0191019	0.0235569	0.0586285	0.130867	0.0174646	0.0614099	0.0323721	0.0614947	0.0550061	0	0.00725905	0.0134796	0	0.740577	0.735647
GSM1019242	GSE37745	66	1	F_N	F	F_N_7	GPL570	N	68.64	Tumor	1b	0.00257642	0.169317	0.172076	0.0895022	0	0.140061	0.0119945	0.0121693	0	0.0132469	0.0046002	0.0549139	0.0794127	0	0	0.114041	0.0258525	0.0558446	0.02286	0.00575262	0	0.0257793	0	0.769777	0.705751
GSM1019295	GSE37745	67	1	F_N	F	F_N_8	GPL570	N	166.08	Tumor	1b	0	0.0704702	0.610765	0	0.00338032	0.0276567	0.0280142	0.0135738	0	0.0194014	0	0.043873	0.0412939	0.0444246	0.012372	0.00654195	0	0.0154231	0	0.0121625	0	0.0506469	0	0.895452	0.44567
GSM1019302	GSE37745	62	1	F_N	F	F_N_9	GPL570	N	77.88	Tumor	1a	0.0117406	0.0155607	0.494557	0.0760236	0.0125697	0.00983749	0	0.0461427	0.00569929	0.0276973	0	0.0712449	0.0188367	0	0.0392098	0.0567841	0.0580269	0.00780119	0.0095816	0.0175197	0.0128632	0.00830343	0	0.882326	0.486964
GSM1019305	GSE37745	67	1	F_N	F	F_N_10	GPL570	N	133.92	Tumor	1a	0	0.03582	0.544246	0.0026948	0.0630689	0	0.0391939	0.0158372	0.0215831	0	0.0753461	0.0330821	0.0182953	0.0457359	0	0	0	0.0178169	0	0.035556	0	0.0517237	0	0.833837	0.551653
GSM1019313	GSE37745	49	1	F_N	F	F_N_11	GPL570	N	165.84	Tumor	1a	0.026969	0.0163698	0.54056	0	0.06487	0	0	0.0545589	0.0205828	0	0.0154932	0.0548412	0.0479182	0.066481	0	0	0	0.0345645	0	0.027454	0.00734022	0.0219972	0	0.843729	0.536883
GSM1213670	GSE50081	68	2	F_N	F	F_N_12	GPL570	N	90.252	Tumor	1a	0	0.107869	0.111309	0	0.031034	0.103209	0.0474725	0.040497	0	0.0870588	0	0.0467726	0.0591801	0	0.0528035	0.108872	0.024757	0.0458257	0	0.0548811	0.0784574	0	0	0.508785	0.866041
GSM1213672	GSE50081	82	2	F_N	F	F_N_13	GPL570	N	82.104	Tumor	1a	0	0.0403554	0.472315	0.098725	0	0	0.0187907	0.0461046	0	0.0230561	0	0.0356295	0	0.130558	0.0223109	0.0683317	0	0.0116401	0	0.0321826	0	0	0	0.889128	0.48233
GSM1213677	GSE50081	44	2	F_N	F	F_N_14	GPL570	N	74.616	Tumor	1b	0	0.108298	0.311752	0	0.0412215	0.0894295	0.016103	0	0	0.0247176	0.047764	0	0	0.00767214	0.0162905	0	0	0.0335865	0	0.178993	0	0.124172	0	0.701635	0.719816
GSM1213680	GSE50081	59	2	F_N	F	F_N_15	GPL570	N	71.856	Tumor	1b	0	0.0625203	0.490943	0	0.0657774	0.0260008	0.021728	0.0299907	0	0.0271953	0.00234394	0.0431602	0	0.0357932	0.00699964	0.0701974	0	0.0705303	0	0.0217334	0	0.0250865	0	0.816546	0.579466
GSM1213681	GSE50081	71	2	F_N	F	F_N_16	GPL570	N	63.804	Tumor	1b	0	0.0208905	0.540372	0.0709591	0	0	0.0224393	0.033603	0.031889	0	0.0242182	0.0126154	0.0133276	0.133115	0.00485526	0.0238427	0.00619619	0.0287278	0.0007	0.0244272	0	0.00786752	0	0.777937	0.628612
GSM1213682	GSE50081	73	2	F_N	F	F_N_17	GPL570	N	66.732	Tumor	1a	0	0.0167169	0.58939	0	0.0493632	0	0.0542548	0.0110569	0	0.00277288	0.0363195	0	0.0100902	0.0784825	0.00251534	0.0210487	0.0215348	0.0474993	0	0.0320262	0.00165084	0.0252777	0	0.889726	0.456991
GSM1213689	GSE50081	77	2	F_N	F	F_N_18	GPL570	N	59.4	Tumor	1a	0	0.11631	0.164194	0.0356776	0.132013	0.00814139	0.0145005	0	0.0336297	0.0255846	0	0.0330991	0.174783	0.0373135	0.0150247	0.0691152	0.0694299	0.0132649	0.0515674	0.0063521	0	0	0	0.749947	0.735912
GSM1213692	GSE50081	55	2	F_N	F	F_N_19	GPL570	N	68.928	Tumor	1a	0.0101779	0.0458244	0.236223	0.0001	0.0129347	0.186862	0.00590697	0	0.0262386	0.0378508	0	0.0161914	0.0522204	0.0335126	0.0256331	0.00995215	0.150126	0.0839208	0.0395951	0	0.0267593	0	0	0.71371	0.742918
GSM1213737	GSE50081	64	2	F_N	F	F_N_20	GPL570	N	35.352	Tumor	1a	0	0.0125323	0.768616	0	0	0.0845019	0.00886231	0.0195352	0.00757734	0	0.0293603	0	0	0.0298875	0	0.00140019	0	0.0160852	0.00389125	0.01775	0	0	0	0.875992	0.537017
GSM1213739	GSE50081	75	2	F_N	F	F_N_21	GPL570	N	1.44	Tumor	1b	0	0.113324	0.290787	0.0466445	0	0.00172829	0	0.00473757	0.0319692	0	0	0.0534359	0.123406	0.0531495	0.00715821	0.0937704	0.0154897	0.0420554	0.00461034	0.0765526	0	0.0411811	0	0.781633	0.664124
GSM1213740	GSE50081	86	2	F_N	F	F_N_22	GPL570	N	70.116	Tumor	1b	0.0450232	0.144303	0.382876	0.0762653	0.0650142	0	0	0.0117048	0.0244425	0.0139666	0.0233482	0	0	0.100583	0.0117566	0.0587633	0.00778054	0.00504529	0	0.023517	0	0.00561054	0	0.899929	0.479163
GSM1213743	GSE50081	40	2	F_N	F	F_N_23	GPL570	N	60.384	Tumor	1b	0.120492	0	0.344759	0.0633914	0.0310528	0	0	0.0249963	0.0629809	0	0	0.0550458	0.0696023	0	0	0.107435	0.0104508	0.0362141	0	0.0594483	0.0112574	0.00287371	0	0.755203	0.66898
GSM1213751	GSE50081	50	2	F_N	F	F_N_24	GPL570	N	58.944	Tumor	1a	0	0.133309	0.187278	0.0766663	0.207538	0.00788879	0	0.013813	0.04469	0	0.00194189	0.0267124	0.030115	0	0.0108971	0.0852504	0.0913945	0.0222836	0.0487395	0	0	0.0114828	0	0.771688	0.702455
GSM1213760	GSE50081	78	2	F_N	F	F_N_25	GPL570	N	54.9	Tumor	1a	0.0223026	0	0.462541	0	0	0	0	0.019953	0.0155552	0.0002	0.00155995	0.0294676	0	0.14187	0.00691377	0.00921031	0	0.0148159	0	0.144454	0	0.131108	0	0.769509	0.638892
GSM1213761	GSE50081	63	2	F_N	F	F_N_26	GPL570	N	59.136	Tumor	1a	0.0359844	0.071556	0.399165	0.0637812	0.0565035	0.064607	0	0.0428582	0	0	0	0.0528542	0.0791643	0	0.0474585	0	0.0025806	0.0387191	0.0447675	0	0	0	0	0.767731	0.646155
GSM1213763	GSE50081	62	2	F_N	F	F_N_27	GPL570	N	23.46	Tumor	1b	0	0.0724648	0.304412	0.121177	0	0	0.0777623	0.0278826	0.0009	0.00338636	0	0.0873978	0	0.07585	0.0614017	0.081558	0.00576629	0	0	0.0222253	0	0.0578031	0	0.864476	0.585501
GSM1213764	GSE50081	64	2	F_N	F	F_N_28	GPL570	N	92.94	Tumor	1b	0.0990248	0.0379221	0.327617	0.111071	0.0755992	0	0.069457	0.0336329	0.0545159	0.0221692	0.00293783	0.0233083	0.02843	0	0.0268065	0.0630879	0	0.0071053	0.0009	0.00390056	0	0.0125322	0	0.883247	0.535706
GSM1213773	GSE50081	69	2	F_N	F	F_N_29	GPL570	N	57.528	Tumor	1b	0	0.050135	0.357702	0.0323576	0	0.0793849	0.0967769	0.0005	0	0.00353014	0.0769325	0	0	0.0251946	0.0180892	0.0770698	0.0606181	0	0	0.0334912	0.0242525	0.0639708	0	0.83814	0.600563
GSM1213779	GSE50081	73	2	F_N	F	F_N_30	GPL570	N	37.284	Tumor	1b	0	0.0935796	0.362905	0.0355715	0.0497951	0.0240306	0	0.0400086	0.0402424	0.0257555	0	0.0224167	0.0388131	0.0856652	0.0337031	0.0418783	0.0622895	0.0164541	0.0268914	0	0	0	0	0.894098	0.526385
GSM1213783	GSE50081	84	2	F_N	F	F_N_31	GPL570	N	7.2	Tumor	1a	0.0205352	0	0.00143478	0.273363	0	0	0.0464873	0.0716082	0	0	0.00161971	0.109489	0.13728	0.0713682	0.0353974	0.080215	0.0132225	0.0303081	0	0.0909672	0	0.0167042	0	0.59059	0.816532
GSM1213792	GSE50081	80	2	F_N	F	F_N_32	GPL570	N	34.992	Tumor	1b	0	0.101821	0.0246595	0	0	0.089574	0	0.0212625	0.0338964	0	0	0.0991397	0.143479	0.130941	0	0.0529543	0.125541	0.0298252	0.0984936	0	0.0347792	0.0136337	0	0.452234	0.89451
GSM1213793	GSE50081	73	2	F_N	F	F_N_33	GPL570	N	32.232	Tumor	1b	0	0.0622836	0.290357	0.180975	0	0	0.136301	0.0378138	0.00436822	0	0	0.139231	0.00173653	0.0067326	0.0836148	0.0328035	0.0001	0.00829324	0	0.0029078	0	0.0125102	0	0.775264	0.655177
GSM1213794	GSE50081	57	2	F_N	F	F_N_34	GPL570	N	59.856	Tumor	1a	0	0.0644192	0.339029	0	0.0418468	0.186203	0	0.0667194	0.0274413	0.0593264	0	0.030115	0	0.036848	0.0476518	0	0.0537747	0.0222951	0	0.0242489	0	0.0001	0	0.769798	0.658991
GSM1213795	GSE50081	60	2	F_N	F	F_N_35	GPL570	N	80.1	Tumor	1a	0.037879	0.0525893	0.331872	0	0.0491174	0.0173574	0	0.0208808	0.0264743	0.0163713	0	0.0163157	0.12827	0.0456795	0	0.0367704	0.00591423	0.0644859	0.126538	0	0	0.0234849	0	0.804902	0.636182
GSM1213800	GSE50081	84	2	F_N	F	F_N_36	GPL570	N	6.18	Tumor	1a	0	0.103971	0.241149	0.0164286	0	0.0522662	0	0	0.00718231	0	0	0.00163721	0.0247595	0.269237	0.00751505	0.0937176	0.0284304	0.00784803	0.0803384	0	0.0381417	0.0273788	0	0.727876	0.714047
GSM1213804	GSE50081	81	2	F_N	F	F_N_37	GPL570	N	93.996	Tumor	1b	0	0.0363694	0	0	0	0.12867	0	0.00854207	0.0605131	0	0.0391585	0.0159952	0.0115748	0.441201	0.0170188	0.122675	0	0	0.00426134	0.0243845	0	0.0896364	0	0.653401	0.765199
GSM1213808	GSE50081	49	2	F_N	F	F_N_38	GPL570	N	60.06	Tumor	1a	0	0.110007	0.312094	0	0	0.147315	0	0	0.0033539	0.0256233	0	0.0259388	0	0.0862825	0	0.038929	0.0425905	0.0448087	0.12614	0	0.0319626	0.00495479	0	0.715884	0.714917
GSM1213809	GSE50081	79	2	F_N	F	F_N_39	GPL570	N	15.276	Tumor	1a	0	0.0513988	0.472184	0.0406751	0.0414599	0.102496	0	0	0	0	0	0.0494106	0.0135352	0	0	0	0.0861708	0.0569452	0.0834229	0	0	0.00230109	0	0.913223	0.446105
GSM1213810	GSE50081	70	2	F_N	F	F_N_40	GPL570	N	1.836	Tumor	1b	0	0.112633	0	0	0	0.354747	0	0.00150138	0	0	0.079611	0	0	0	0	0.0667691	0	0.0780273	0.155847	0.0200446	0.119563	0.0112569	0.066	0.148495	1.02264
GSM1213814	GSE50081	71	2	F_N	F	F_N_41	GPL570	N	61.236	Tumor	1b	0	0.0393816	0.446709	0.0673889	0	0.00337624	0.0596014	0.0246658	0	0.0337937	0	0.026611	0.00375591	0.0751079	0.0459599	0.0730913	0.0368737	0.00924036	0.0375278	0	0	0.016916	0	0.8871	0.500858
GSM1213820	GSE50081	68	2	F_N	F	F_N_42	GPL570	N	22.872	Tumor	1b	0	0.173343	0.200235	0	0	0	0.105806	0.0598984	0	0.00141511	0.0960418	0.0453426	0	0.212651	0.0630856	0	0	0	0	0.0421818	0	0	0	0.655339	0.766981
GSM1213825	GSE50081	64	2	F_N	F	F_N_43	GPL570	N	88.572	Tumor	1a	0.0204151	0.0372424	0	0	0.0242713	0.150984	0	0	0	0	0.194484	0.00519102	0.281807	0.0704657	0	0	0	0.134537	0.0806015	0	0	0	0.005	0.275063	0.971737
GSM1213834	GSE50081	68	2	F_N	F	F_N_44	GPL570	N	32.496	Tumor	1b	0.0133466	0.0131578	0.243111	0	0.030898	0.010043	0.0339424	0.014317	0	0.0163544	0.0322424	0	0.19273	0.0547939	0.0187242	0	0.0184169	0.0313708	0	0.143109	0.01446	0.118983	0	0.797224	0.668705
GSM1213837	GSE50081	74	2	F_N	F	F_N_45	GPL570	N	91.296	Tumor	1b	0	0.0795434	0.0502551	0	0	0.167721	0.044314	0.0157519	0	0	0	0.196465	0	0.00220076	0.0991599	0.0342755	0.0183941	0.0009	0	0.211921	0.0298948	0.0491933	0	0.382333	0.936922
GSM1213849	GSE50081	60	2	F_N	F	F_N_46	GPL570	N	49.944	Tumor	1a	0.00922308	0.0084523	0.29858	0.0991266	0	0	0.0710578	0.0601073	0	0.0274148	0.00460241	0.0507608	0.0139578	0.0599703	0.0460403	0.0674846	0	0.0395623	0	0.0501496	0	0.0935104	0	0.867264	0.600901
GSM1672281	GSE68465	74	6	F_N	F	F_N_47	GPL96	N	105.6	Tumor	1a	0.0140472	0.164411	0.371198	0.125282	0.0527393	0.0312896	0.0494561	0.00765863	0	0.0102375	0.0190302	0	0.0223556	0.0857724	0.0307841	0	0	0	0	0.00649821	0.00681818	0.00242155	0	0.892497	0.496165
GSM1672282	GSE68465	74	6	F_N	F	F_N_48	GPL96	N	25.2	Tumor	1a	0	0.043382	0.401697	0.0431436	0.038542	0.0320033	0.0144334	0	0	0	0.0315387	0.0177332	0.0797405	0.107464	0.00182145	0.0140496	0.0607536	0	0.081711	0	0.0319867	0	0	0.743368	0.677689
GSM1672284	GSE68465	82	6	F_N	F	F_N_49	GPL96	N	69.2	Tumor	1a	0	0.343263	0.212455	0.0352154	0.12571	0	0.0133087	0.00112604	0	0.00402259	0.058047	0	0.0208619	0.0651652	0.00388983	0.0703854	0.0172842	0	0.0264083	0	0.00285741	0	0	0.813699	0.621047
GSM1672299	GSE68465	50	6	F_N	F	F_N_50	GPL96	N	132.2	Tumor	1b	0.0004	0	0.325101	0.12838	0.0254359	0	0.182138	0.0247954	0	0.00504386	0.0286879	0.0455021	0.00303066	0.0120313	0.0337022	0.0592645	0.019441	0.0315965	0	0.0209782	0	0.0544728	0	0.817399	0.633414
GSM1672322	GSE68465	69	6	F_N	F	F_N_51	GPL96	N	52.1	Tumor	1a	0.0220537	0.130911	0.0903608	0.0713091	0	0.167547	0	0.0610495	0	0	0.0292751	0.0206805	0.0629402	0	0.00859656	0.0524021	0.105648	0.0311413	0	0.132947	0.0131379	0	0	0.653102	0.792252
GSM1672325	GSE68465	62	6	F_N	F	F_N_52	GPL96	N	86.8	Tumor	1a	0	0.0375668	0.36364	0	0	0.123437	0	0.0321157	0.00154131	0	0.0517476	0	0.0433562	0.173936	0.00582841	0.0283473	0.0435802	0.00623951	0.016947	0.00333429	0.0399404	0.0284418	0	0.815099	0.618885
GSM1672331	GSE68465	65	6	F_N	F	F_N_53	GPL96	N	153.3	Tumor	1a	0.0471342	0.0559674	0.485472	0.0609784	0.0537543	0.00516742	0.0242346	0.0108246	0	0	0.0401301	0.0265947	0.052289	0.0412014	0.00186504	0	0	0.0491136	0	0.0399028	0	0.00537071	0	0.880687	0.484144
GSM1672332	GSE68465	59	6	F_N	F	F_N_54	GPL96	N	153.9	Tumor	1b	0	0.0755505	0.460271	0.0639701	0.0227966	0	0	0.0397107	0	0.017167	0	0.0554944	0	0.00844222	0.0149026	0	0	0.0444896	0	0.0657646	0.0266789	0.104762	0	0.866786	0.514421
GSM1672333	GSE68465	62	6	F_N	F	F_N_55	GPL96	N	162.6	Tumor	1a	0	0.0309798	0.447594	0	0	0.143185	0	0.00710172	0.018912	0	0	0.065963	0.106396	0	0	0	0.0392371	0.042461	0.0169662	0.0812043	0	0	0	0.713279	0.700548
GSM1672336	GSE68465	57	6	F_N	F	F_N_56	GPL96	N	130.8	Tumor	1a	0.018902	0	0.429455	0.00521926	0.0264106	0.067176	0.0838139	0	0.00328126	0.0382901	0	0.0339696	0	0.0555007	0.0266197	0.0401828	0	0.0274367	0	0.108803	0	0.0349396	0	0.863148	0.54034
GSM1672337	GSE68465	59	6	F_N	F	F_N_57	GPL96	N	159.6	Tumor	1a	0.00176605	0.010246	0.528887	0.0580805	0	0.0327639	0.0633753	0	0	0	0.0369005	0	0.00949266	0.0951743	0.0209993	0.0739826	0.0167351	0	0	0.0282801	0	0.023317	0	0.877168	0.488771
GSM1672338	GSE68465	48	6	F_N	F	F_N_58	GPL96	N	157.7	Tumor	1a	0	0.049425	0.0279408	0.141236	0	0	0.0828187	0.0259629	0.00263818	0	0	0.103032	0.139096	0	0.120394	0.142407	0.0868327	0.0287463	0.00309481	0.0035155	0.0144837	0.0283763	0	0.651081	0.79079
GSM1672339	GSE68465	44	6	F_N	F	F_N_59	GPL96	N	76.3	Tumor	1a	0.0548168	0	0.451843	0.0567943	0.00287153	0.0112949	0.0518116	0.0285706	0.0128625	0.0160155	0	0.0396635	0.0292357	0.0503303	0.0341474	0.0644412	0.025328	0.0287965	0.0303095	0	0.0108668	0	0	0.897919	0.479741
GSM1672340	GSE68465	40	6	F_N	F	F_N_60	GPL96	N	105.9	Tumor	1a	0.0132651	0.173113	0.230023	0	0	0.0872948	0.0134446	0.0723895	0.0104245	0.0161476	0.00571879	0.0521772	0	0.099203	0	0	0	0.123049	0	0.100999	0	0.00275009	0	0.752394	0.692095
GSM1672349	GSE68465	53	6	F_N	F	F_N_61	GPL96	N	95	Tumor	1a	0	0.0015325	0.691777	0.00292885	0.0102648	0	0.0475309	0	0.0338268	0.00219849	0.0643356	0	0	0.0331262	0.00350681	0.037465	0.00462072	0.0106185	0.0324445	0	0	0.023823	0	0.858335	0.531158
GSM1672352	GSE68465	85	6	F_N	F	F_N_62	GPL96	N	20.9	Tumor	1a	0	0.0628097	0.392901	0.0713524	0.0380612	0	0.0329954	0.0259196	0.0440264	0	0.0848103	0	0.0442515	0.0892691	0.02768	0	0	0.0314099	0.0545131	0	0	0	0	0.745777	0.673774
GSM1672358	GSE68465	57	6	F_N	F	F_N_63	GPL96	N	38.1	Tumor	1a	0	0.00377264	0.633846	0.0757044	0	0	0.0725259	0.0377578	0.0160486	0	0.0162514	0	0.00268756	0.0737211	0.03104	0.0113211	0	0.00280833	0.0200805	0	0.00243457	0	0	0.876914	0.48267
GSM1672424	GSE68465	70	7	F_N	F	F_N_64	GPL96	N	47	Tumor	1a	0	0.0462625	0.381141	0.136045	0	0	0.0537271	0.0293265	0	0.0186698	0	0.00344782	0.00999437	0.0744926	0.036185	0.124847	0.0308308	0.00722514	0	0.0296175	0.00670759	0.0114808	0	0.894195	0.524751
GSM1672428	GSE68465	81	7	F_N	F	F_N_65	GPL96	N	44	Tumor	1b	0	0.0893639	0.162123	0.0133101	0	0.0812417	0.00723945	0.0421434	0	0	0.0121638	0.0602324	0.0734438	0.0932328	0.00468902	0.164538	0.0261221	0.0525348	0.0128664	0.0191553	0.030401	0.0551991	0	0.677756	0.776116
GSM1672429	GSE68465	65	7	F_N	F	F_N_66	GPL96	N	70	Tumor	1a	0.0135293	0.267038	0.0263398	0	0.0145682	0.0562216	0	0.0477816	0.0002	0	0	0.0885519	0.0585517	0.05824	0	0.0804382	0.081593	0.0721531	0	0.0955396	0.0104108	0.028841	0	0.419866	0.906795
GSM1672434	GSE68465	82	7	F_N	F	F_N_67	GPL96	N	69	Tumor	1a	0	0.0780681	0.096931	0.255209	0.0004	0	0.0925916	0.0344909	0.00719692	0.00922081	0.0103397	0.0462243	0.02683	0.0631605	0.0801284	0.0437335	0.0142112	0	0	0.0969589	0	0.0443152	0	0.607296	0.810244
GSM1672446	GSE68465	50	7	F_N	F	F_N_68	GPL96	N	15	Tumor	1a	0	0.0461528	0.446781	0.0404399	0.0281847	0	0	0.0449777	0.0103617	0.00110687	0.0338707	0.00113811	0	0.246223	0.00355893	0.0463962	0.00828538	0.00505146	0	0.0185996	0	0.0188722	0	0.886549	0.492143
GSM1672457	GSE68465	74	7	F_N	F	F_N_69	GPL96	N	14	Tumor	1b	0	0.0196783	0.385941	0.106826	0	0.00470487	0.035897	0.0291742	0.0221854	0	0	0.0641212	0.0947111	0.0031019	0	0.0259661	0.0497677	0.0743611	0	0.0386767	0	0.0448871	0	0.751842	0.672764
GSM1672459	GSE68465	66	7	F_N	F	F_N_70	GPL96	N	33	Tumor	1b	0	0.0347733	0.307801	0.0567501	0.00549574	0	0.064955	0.0204043	0	0.00628866	0.0214915	0.0407759	0.0705381	0.0919862	0	0.0929729	0.0393081	0.060474	0.056038	0	0	0.0299467	0	0.750137	0.699108
GSM1672461	GSE68465	57	7	F_N	F	F_N_71	GPL96	N	60	Tumor	1a	0	0.0297296	0.279526	0.103563	0	0	0.0260184	0.0425666	0.0198606	0.0148554	0	0.0298337	0.0360932	0.107253	0.0300288	0.0879335	0.0967789	0.00489472	0.0476441	0.0110107	0	0.0324095	0	0.774366	0.690311
GSM1672464	GSE68465	76	7	F_N	F	F_N_72	GPL96	N	37	Tumor	1b	0	0.0636551	0.133107	0.0370411	0.0282065	0.145254	0.0419048	0	0	0.0149321	0.0407987	0.0249125	0.0559275	0.0399789	0.0653497	0.101661	0.077083	0.0217275	0.0619384	0	0	0.0465222	0	0.673846	0.790786
GSM1672465	GSE68465	82	7	F_N	F	F_N_73	GPL96	N	54	Tumor	1b	0	0.122693	0.163744	0	0.0319124	0.123367	0.00725282	0.0343315	0	0	0	0.0833103	0.0385922	0.011561	0.0772434	0.0877727	0.102264	0.0111219	0	0.0660778	0.00508783	0.0336686	0	0.607762	0.80989
GSM1672472	GSE68465	46	7	F_N	F	F_N_74	GPL96	N	91	Tumor	1a	0	0.091682	0.402924	0.0946316	0	0.031104	0.0906603	0.0201165	0	0	0.0597886	0	0.00552684	0.0481434	0	0.0009	0.0221601	0.0147655	0.0451353	0.0126159	0	0.0598899	0	0.833577	0.576938
GSM1672473	GSE68465	74	7	F_N	F	F_N_75	GPL96	N	204	Tumor	1b	0	0.0326573	0.510819	0.0330683	0.00469285	0	0.0199376	0.0114568	0	0.0136791	0.019231	0.00561592	0.00747419	0.0683991	0.0107834	0.0722785	0	0.033863	0	0.0580925	0	0.0979516	0	0.861291	0.514872
GSM1672477	GSE68465	69	7	F_N	F	F_N_76	GPL96	N	60	Tumor	1b	0	0.0272612	0.473011	0	0	0.0314163	0.0648612	0.0425837	0	0	0.0806706	0.0579229	0.0611769	0.0443348	0.0189538	0	0	0.0470752	0	0.0286274	0	0.0221047	0	0.807802	0.594204
GSM1672481	GSE68465	70	7	F_N	F	F_N_77	GPL96	N	63	Tumor	1a	0	0.0812401	0.27002	0.0466122	0	0.0254801	0.00585998	0.0491887	0	0.0025765	0	0.03853	0.0722683	0.0231291	0.00440421	0.0822718	0.142908	0.0147105	0	0.0900695	0.0174461	0.0332844	0	0.827069	0.644899
GSM1672483	GSE68465	81	7	F_N	F	F_N_78	GPL96	N	7	Tumor	1a	0.0222847	0.0663151	0.417703	0.0139463	0.0580726	0.029447	0.00467482	0.011615	0	0	0	0.0714906	0.0298472	0.101994	0.0409118	0.0455948	0.0307269	0.00918403	0.0213227	0	0	0.0248701	0	0.856049	0.544624
GSM1672485	GSE68465	53	7	F_N	F	F_N_79	GPL96	N	36	Tumor	1a	0	0.0723958	0.348541	0	0	0.0443287	0.0336153	0.0581061	0.0133358	0.0189214	0.00405801	0.0326231	0.0857516	0.0557085	0.00363947	0.0633657	0.0380604	0.0357874	0.0735493	0	0.00196679	0.0162454	0	0.819836	0.620791
GSM1672492	GSE68465	65	7	F_N	F	F_N_80	GPL96	N	50	Tumor	1b	0.0179027	0	0.362211	0.0362796	0.00772137	0	0.069596	0.0327584	0.00204754	0.0264992	0.0420949	0	0	0.189688	0.035378	0.111322	0	0	0.0149354	0	0.0130283	0.038537	0	0.747091	0.681233
GSM1672498	GSE68465	76	7	F_N	F	F_N_81	GPL96	N	37	Tumor	1b	0	0	0.158626	0.107232	0.0443526	0.0589317	0.0498627	0.0109677	0	0	0.0823573	0.0530408	0.106897	0	0.0713536	0.07058	0.0457764	0.0358664	0.0373984	0.0207036	0.0143179	0.0317353	0	0.771546	0.723928
GSM1672500	GSE68465	51	7	F_N	F	F_N_82	GPL96	N	24	Tumor	1a	0	0.0453744	0.141852	0.0519577	0.0570941	0	0.0366399	0.0117166	0.00298014	0.0503741	0.0547211	0.0358201	0.0627361	0.0980382	0.0577658	0.163843	0.074257	0	0	0.0302214	0.00592186	0.0186868	0	0.758081	0.735745
GSM1672501	GSE68465	63	7	F_N	F	F_N_83	GPL96	N	44	Tumor	1a	0	0.0475577	0.269376	0	0.0669011	0.0220179	0.0197864	0	0	0	0.0104599	0.0805522	0.0925316	0.0662863	0	0.0138913	0.107144	0.0267385	0.148172	0	0.00164378	0.0269413	0	0.639745	0.782784
GSM1672502	GSE68465	80	7	F_N	F	F_N_84	GPL96	N	30	Tumor	1a	0	0.0325569	0.0885896	0.263302	0	0	0.0669196	0.0788459	0	0.00356415	0	0.15588	0.0281559	0.0103918	0.0479643	0.0654854	0.012487	0.00481715	0	0.104329	0.00940699	0.0273045	0	0.593602	0.808775
GSM1672506	GSE68465	67	7	F_N	F	F_N_85	GPL96	N	46	Tumor	1a	0	0	0.633106	0.0291937	0.00714434	0	0.0430508	0.0210663	0.0414758	0	0.0856541	0	0.0156361	0.0307541	0.0316368	0.0320969	0.0102979	0	0	0.00388532	0	0.0150014	0	0.923106	0.384206
GSM1672507	GSE68465	71	7	F_N	F	F_N_86	GPL96	N	56	Tumor	1a	0	0.0468595	0.310371	0.0547302	0	0.0635105	0.0107336	0.0287105	0	0	0.00320081	0.0319052	0.0832846	0.0227056	0.0597381	0.0724062	0.104313	0.012079	0.0722912	0	0.00478457	0.0183769	0	0.792453	0.664179
GSM1672508	GSE68465	61	7	F_N	F	F_N_87	GPL96	N	40	Tumor	1a	0.103252	0.235394	0.203196	0	0.0367573	0	0.00541888	0.0885468	0.00809531	0.0240942	0	0.0282782	0.0374808	0.0613644	0	0.0300449	0.0840595	0.0170826	0.0257986	0	0.0006	0.0104927	0	0.892445	0.547968
GSM1672511	GSE68465	43	7	F_N	F	F_N_88	GPL96	N	55	Tumor	1a	0.105899	0.0965551	0.103838	0	0.144174	0.118903	0.030843	0	0.0002	0.0154869	0.0104493	0.0282835	0.0288773	0.11768	0	0.0296001	0.0190294	0.0871434	0.0504635	0.00199017	0	0.0105845	0	0.662886	0.781959
GSM1672513	GSE68465	54	7	F_N	F	F_N_89	GPL96	N	36	Tumor	1b	0	0.0641703	0.120256	0	0	0.1919	0.062512	0.0206258	0	0	0.0740189	0.062732	0.11429	0.00749509	0	0	0.0707973	0.0613339	0.0602223	0	0.0450555	0.0445912	0	0.520703	0.861562
GSM1672522	GSE68465	57	7	F_N	F	F_N_90	GPL96	N	41	Tumor	1b	0.00778205	0.0772894	0.494382	0.0308161	0.0329345	0.0005	0	0.0490037	0	0.00637558	0	0.0763838	0.0395277	0	0.0236703	0.0663102	0.0032852	0.0238119	0.0333465	0	0	0.0345685	0	0.885573	0.476149
GSM1672528	GSE68465	60	4	F_N	F	F_N_91	GPL96	N	96	Tumor	1b	0	0.0649655	0.392271	0.0973748	0	0	0.0491789	0.0551154	0	0.0547051	0	0.0390322	0.00937227	0.0610578	0.0348156	0.0729398	0.0233586	0.00390236	0.00203778	0.0118429	0.00104124	0.026989	0	0.883106	0.524923
GSM1672536	GSE68465	55	4	F_N	F	F_N_92	GPL96	N	110	Tumor	1b	0.00263012	0.0355353	0.156517	0.163215	0	0	0.0319402	0.0315285	0.00384746	0	0	0.0706603	0.0392491	0.171531	0.0533044	0.130376	0.0244728	0.0106829	0	0.0420764	0.00401557	0.0284167	0	0.677843	0.771484
GSM1672541	GSE68465	60	4	F_N	F	F_N_93	GPL96	N	87	Tumor	1b	0	0.0291148	0.437323	0.0250221	0.0167178	0	0.0377111	0.0457238	0.0376596	0.0330309	0.0191485	0.0492227	0.0331617	0.086821	0.0298235	0	0.0155645	0	0	0.0783658	0	0.0255888	0	0.803351	0.606438
GSM1672567	GSE68465	46	4	F_N	F	F_N_94	GPL96	N	63	Tumor	1b	0	0.114262	0.373218	0	0	0.0717458	0.0131588	0.0337248	0	0.00560051	0.0437304	0.0627358	0.0561689	0.0332766	0	0	0	0.0651522	0.0691941	0	0.00732296	0.0507095	0	0.719984	0.697921
GSM1672619	GSE68465	77	5	F_N	F	F_N_95	GPL96	N	105.99	Tumor	1a	0	0.130053	0.0791346	0.00661118	0.0363582	0.128127	0	0.00520706	0.0022728	0	0.0575396	0.0355893	0.149494	0.0738604	0	0.0265585	0.118472	0.0416944	0.0776301	0	0.0313983	0	0	0.73467	0.767997
GSM1672636	GSE68465	66	5	F_N	F	F_N_96	GPL96	N	77.7	Tumor	1b	0.0231232	0	0.381338	0.0273429	0.0324968	0.10593	0	0.00320108	0	0	0.0262122	0.0552326	0.0386566	0.084096	0.0133517	0.018272	0.0192012	0.0246722	0	0.0928605	0	0.054013	0	0.78769	0.638875
GSM1672638	GSE68465	66	5	F_N	F	F_N_97	GPL96	N	73.4	Tumor	1b	0	0.0113223	0.380501	0.0693081	0	0.00543811	0.0212886	0.0180239	0.0385981	0	0	0.066369	0.0454252	0.123956	0.0369798	0.0730991	0.0222462	0.00700523	0	0.0466372	0.00827811	0.0255247	0	0.81749	0.611758
GSM1672647	GSE68465	73	5	F_N	F	F_N_98	GPL96	N	85.65	Tumor	1a	0.0155754	0.0022268	0.51654	0.046351	0.0432394	0	0.00210876	0.0209542	0	0.018728	0	0.0319245	0.0264966	0	0.0529726	0.0667542	0.0648033	0.0207218	0.00464289	0.0280981	0.0063188	0.0315433	0	0.889337	0.471635
GSM1672650	GSE68465	66	5	F_N	F	F_N_99	GPL96	N	82.5	Tumor	1a	0	0.0776969	0.214948	0.0759727	0.0266444	0.0303297	0.0652993	0.0530006	0	0.00545067	0	0.0831035	0.062277	0.0236995	0.057089	0.0548721	0.0675551	0.044813	0.0164704	0.0123994	0.0191127	0.00926608	0	0.709692	0.744931
GSM1672659	GSE68465	81	5	F_N	F	F_N_100	GPL96	N	7.03	Tumor	1b	0.0245121	0	0.527123	0.070889	0	0.0219063	0.0741691	0.00427212	0	0.0152135	0.00263612	0.0291491	0.00478389	0.0386226	0.0613414	0.0516534	0.00810631	0.00103489	0	0.0369491	0	0.0276375	0	0.941377	0.368146
GSM1672661	GSE68465	60	5	F_N	F	F_N_101	GPL96	N	40.21	Tumor	1b	0	0.0489649	0.138943	0.00133993	0.106486	0.0559447	0.0382269	0.00193529	0	0.0397659	0	0.065188	0.126731	0.0259261	0.0180744	0.0557913	0.111442	0.0319903	0.114336	0	0.0108658	0.00804841	0	0.555356	0.849178
GSM1672662	GSE68465	60	5	F_N	F	F_N_102	GPL96	N	66.69	Tumor	1b	0	0.0970601	0.29805	0.101422	0	0.0138977	0	0.0623946	0.027483	0	0.0137479	0.0632058	0.0884063	0.0819416	0.0280912	0	0.0460249	0.0280908	0.0477625	0	0	0.00242173	0	0.783273	0.663278
GSM1672673	GSE68465	77	5	F_N	F	F_N_103	GPL96	N	39.03	Tumor	1a	0	0.0766339	0.228726	0.0510189	0.0137223	0.00172339	0.0291463	0.00589054	0.136043	0	0.098314	0.0641216	0.130278	0.065994	0	0	0	0.0267801	0.0203575	0.0138637	0.0229525	0.0144346	0	0.688564	0.748345
GSM1019170	GSE37745	69	1	M_N	M	M_N_1	GPL570	N	132.84	Tumor	1b	0.00277612	0.0199687	0.478898	0.11413	0.0150685	0	0.129942	0.0309688	0.0195182	0.0178754	0.0302942	0.0127897	0.00942515	0.0601829	0.0158971	0.0117996	0	0.00658768	0	0.0200446	0	0.0038343	0	0.879187	0.496739
GSM1019175	GSE37745	56	1	M_N	M	M_N_2	GPL570	N	97.08	Tumor	1a	0	0.141018	0.159404	0.0484388	0.0775945	0.0367296	0	0	0.027548	0	0.0918441	0	0.0943287	0.0830976	0	0.0888552	0.0488429	0.0347113	0.0337083	0.0218124	0	0.0120666	0	0.642763	0.794286
GSM1019210	GSE37745	66	1	M_N	M	M_N_3	GPL570	N	90.36	Tumor	1a	0.00813522	0.102552	0.394201	0.0121404	0.0365279	0	0	0.0209109	0.00349935	0.0282628	0.0422183	0.0140535	0.104151	0.0441683	0	0.0278237	0	0.0461686	0.0152017	0.0523734	0.0116232	0.0359886	0	0.795523	0.61985
GSM1019321	GSE37745	54	1	M_N	M	M_N_4	GPL570	N	178.32	Tumor	1b	0	0.00631661	0.167029	0.202943	0	0	0.173038	0.0208422	0	0.00980742	0	0.089474	0.00846485	0.131086	0.0560127	0.0339762	0.0009	0	0	0.063421	0.0134402	0.0232127	0	0.677215	0.764405
GSM1019324	GSE37745	67	1	M_N	M	M_N_5	GPL570	N	178.32	Tumor	1b	0.0209989	0.0166512	0	0.0150404	0.00788348	0.0372562	0	0.0245346	0	0	0	0.108745	0.120178	0.176944	0.032742	0.171213	0.153765	0.0422648	0.0259141	0	0.0119544	0.0339138	0	0.479509	0.877763
GSM1213671	GSE50081	69	2	M_N	M	M_N_6	GPL570	N	87.888	Tumor	1b	0	0.130645	0.0633659	0.0239988	0.00967405	0.283351	0	0	0	0	0.0628738	0	0.0293467	0	0.0598441	0.103424	0.00760893	0.0509137	0.140334	0	0.027778	0.00684235	0	0.504321	0.869413
GSM1213679	GSE50081	66	2	M_N	M	M_N_7	GPL570	N	75.732	Tumor	1a	0.0121178	0.119171	0.377512	0.0460098	0.0143018	0	0	0.0502206	0.0006	0.0773177	0	0.0252404	0.0704141	0.0130554	0.0071854	0.0685768	0	0.0195017	0.0477389	0	0.0458379	0.00521432	0	0.849246	0.562135
GSM1213683	GSE50081	79	2	M_N	M	M_N_8	GPL570	N	60.216	Tumor	1b	0	0.130915	0.12379	0	0.0737035	0.0834596	0	0.0165986	0.0801171	0.0434926	0.0409806	0	0.0019696	0.0808495	0.0303224	0.0491506	0.145111	0	0.0572473	0.015682	0.0138506	0.0127597	0	0.607834	0.818257
GSM1213685	GSE50081	52	2	M_N	M	M_N_9	GPL570	N	81.084	Tumor	1a	0.00259914	0.109804	0.296371	0	0	0.147659	0.00744301	0	0	0	0.0413185	0	0.0132175	0.0472087	0	0.0299596	0	0.121894	0.109071	0	0.0734555	0	0	0.719854	0.715063
GSM1213686	GSE50081	86	2	M_N	M	M_N_10	GPL570	N	34.032	Tumor	1b	0	0.0694911	0.0486539	0.0316637	0	0	0.207574	0.045697	0	0.141564	0	0.178897	0.0204942	0.00486543	0.142664	0.0508075	0	0	0	0.0184395	0.0120181	0.0271707	0	0.410106	0.922691
GSM1213687	GSE50081	77	2	M_N	M	M_N_11	GPL570	N	77.472	Tumor	1b	0.123828	0.137111	0.172489	0	0.222042	0	0	0.0620244	0	0	0.00880388	0.0488976	0.0121687	0	0.0293975	0.0451665	0	0.052837	0.0541553	0.0162246	0	0.0148543	0	0.592497	0.807198
GSM1213688	GSE50081	73	2	M_N	M	M_N_12	GPL570	N	69.096	Tumor	1a	0.0374793	0	0	0	0	0.146576	0	0	0	0	0	0.0942166	0	0.0996057	0	0.0606174	0.251125	0.133014	0.16339	0	0.0139758	0	0.001	0.333293	0.94549
GSM1213691	GSE50081	79	2	M_N	M	M_N_13	GPL570	N	76.716	Tumor	1b	0	0.0729426	0.50206	0	0.0167361	0.0192119	0.0163554	0.0116189	0	0.0238569	0.0301473	0	0	0.0881792	0.00988809	0.0142571	0	0.0309673	0	0.114233	0.00243382	0.0471117	0	0.862857	0.510852
GSM1213696	GSE50081	67	2	M_N	M	M_N_14	GPL570	N	62.16	Tumor	1b	0.0126039	0.0339649	0.499643	0.00507562	0.0213813	0.118372	0	0.0033252	0	0	0.0138884	0.00951116	0.0276647	0	0.0542391	0.0611832	0.0568556	0.0140996	0.0468928	0	0	0.021299	0	0.856077	0.525182
GSM1213697	GSE50081	80	2	M_N	M	M_N_15	GPL570	N	76.416	Tumor	1b	0	0.0404004	0.3625	0.0933085	0	0.0480912	0.027392	0.0540689	0	0.0601832	0	0.0420662	0.00360894	0.0521371	0.0425816	0.059572	0.0284411	0.00456916	0	0.0538289	0.00681833	0.0204321	0	0.869329	0.559567
GSM1213720	GSE50081	68	2	M_N	M	M_N_16	GPL570	N	76.452	Tumor	1a	0	0.0913856	0.22064	0.103067	0	0.0524454	0	0	0.0474388	0.0324956	0.0130899	0	0.0430885	0.153604	0.0009	0.128085	0	0.0198395	0.0317662	0.039624	0	0.0225475	0	0.689894	0.752953
GSM1213724	GSE50081	77	2	M_N	M	M_N_17	GPL570	N	75.396	Tumor	1a	0	0.0324906	0	0	0	0.241261	0	0.0667064	0.0008	0.0440737	0	0.0182656	0	0	0	0	0	0.00965504	0.539833	0	0.0468719	0	0	0.388282	0.941199
GSM1213728	GSE50081	76	2	M_N	M	M_N_18	GPL570	N	64.656	Tumor	1a	0	0.0762615	0.520363	0	0.0106465	0.0779256	0	0	0	0	0.0399473	0	0.02276	0.068106	0.00479138	0.0596191	0.0100132	0.00147173	0.0807831	0	0.0140145	0.0132974	0	0.906391	0.435206
GSM1213741	GSE50081	81	2	M_N	M	M_N_19	GPL570	N	76.224	Tumor	1b	0.0229754	0.0618695	0.0102818	0	0.0312387	0.231299	0.0115176	0	0	0	0.019487	0	0.319786	0	0.0125344	0.0392278	0.0605277	0.0152174	0.153893	0	0.0101447	0	0.005	0.267061	0.972547
GSM1213746	GSE50081	61	2	M_N	M	M_N_20	GPL570	N	62.1	Tumor	1b	0.00209076	0.0938386	0.222574	0.082725	0.0136859	0	0.0237009	0.0587901	0.0683869	0.0260557	0.0323844	0	0.0124413	0.13504	0.0170872	0.106369	0.0307718	0.0334842	0.0334264	0	0	0.00714688	0	0.811922	0.672182
GSM1213756	GSE50081	61	2	M_N	M	M_N_21	GPL570	N	63.276	Tumor	1a	0	0.107898	0.200425	0.00208603	0	0.213683	0.00119082	0	0.00819101	0	0	0.026424	0.0329825	0	0	0.0862655	0.137564	0.052883	0.100115	0	0.0158636	0.0144282	0	0.718926	0.747313
GSM1213759	GSE50081	49	2	M_N	M	M_N_22	GPL570	N	65.94	Tumor	1b	0	0.0668156	0	0	0	0	0.0347361	0.11762	0	0.184915	0	0	0	0	0	0	0	0.00145208	0.490237	0	0.104224	0	0.301	0.0605492	1.11037
GSM1213768	GSE50081	61	2	M_N	M	M_N_23	GPL570	N	52.14	Tumor	1b	0.0420094	0.0008	0.586876	0.0656306	0	0	0.0549245	0.0311776	0.0216225	0	0.0525263	0	0.010245	0.0741128	0.0111306	0.0194747	0	0.00730333	0	0.00492346	0	0.0172679	0	0.901917	0.432069
GSM1213775	GSE50081	71	2	M_N	M	M_N_24	GPL570	N	37.716	Tumor	1a	0	0.00135715	0.148442	0.237466	0.0019962	0	0.0865617	0.0158561	0.00118765	0.0396428	0	0.0831363	0.0463129	0.16679	0.0828677	0.0695635	0.00969112	0	0	0.00912907	0	0	0	0.719956	0.738128
GSM1213777	GSE50081	67	2	M_N	M	M_N_25	GPL570	N	65.352	Tumor	1b	0	0	0.525272	0.130537	0.0039694	0	0.0665964	0.0572254	0	0	0.0964497	0.00363619	0.0116759	0.0131183	0.0430073	0.0410286	0	0	0	0.0074847	0	0	0	0.808368	0.588314
GSM1213780	GSE50081	69	2	M_N	M	M_N_26	GPL570	N	1010.28	Tumor	1a	0	0.0538174	0.308923	0.0610289	0	0	0.0200414	0.035863	0.0433089	0	0	0.0314499	0.0678431	0.184088	0.00394219	0.0425635	0.0494161	0.0318284	0.0152222	0.0335224	0.0109284	0.00621264	0	0.832115	0.623478
GSM1213782	GSE50081	75	2	M_N	M	M_N_27	GPL570	N	38.568	Tumor	1a	0	0.102387	0.252053	0.076857	0	0.187405	0	0	0	0	0	0.0366507	0.00167328	0.0312048	0.0279218	0.0806631	0.0875015	0.00969514	0.0324172	0.00160268	0.0263841	0.0455835	0	0.68224	0.752096
GSM1213784	GSE50081	66	2	M_N	M	M_N_28	GPL570	N	62.46	Tumor	1a	0	0.0615532	0.708122	0	0.0599659	0.032477	0	0	0	0	0.00517408	0.0216633	0.0074338	0.0109912	0.00824161	0.00316392	0.00163437	0.0312578	0.0390295	0	0	0.00929216	0	0.857905	0.549353
GSM1213797	GSE50081	71	2	M_N	M	M_N_29	GPL570	N	70.044	Tumor	1a	0	0.211897	0.207068	0	0	0.261589	0.00562092	0	0	0	0.1026	0	0	0	0.0152409	0	0	0.0363857	0.0843599	0.0402177	0.0350206	0	0	0.659918	0.761313
GSM1213803	GSE50081	69	2	M_N	M	M_N_30	GPL570	N	884.28	Tumor	1b	0	0.0597666	0.101611	0.132716	0	0	0.0923093	0.0294671	0.0302861	0	0.0853069	0.0178555	0.0540705	0.153091	0.0364988	0.103804	0.0157876	0.012846	0.0652955	0.00562185	0	0.00366628	0	0.576261	0.836476
GSM1213805	GSE50081	47	2	M_N	M	M_N_31	GPL570	N	72.252	Tumor	1b	0	0.0398145	0.243139	0.162012	0.0003	0	0.112678	0.0401519	0.0110817	0	0	0.112899	0	0.0383061	0.0487941	0.0960724	0	0	0	0.0277778	0	0.0669721	0	0.851868	0.622911
GSM1213806	GSE50081	69	2	M_N	M	M_N_32	GPL570	N	828.36	Tumor	1b	0.00594847	0	0.0897407	0.137718	0	0	0.0702662	0.0341819	0	0.0190612	0	0.0909307	0.0933246	0.151131	0.0453371	0.0663177	0.0322313	0.0127001	0	0.114921	0.00654267	0.029647	0	0.730359	0.744838
GSM1213819	GSE50081	69	2	M_N	M	M_N_33	GPL570	N	908.4	Tumor	1b	0	0.130486	0.266498	0	0	0.141963	0	0.0602349	0	0	0.033477	0.0406393	0	0	0.0692906	0	0	0.0362133	0	0.0943494	0	0.126849	0	0.573052	0.819145
GSM1213826	GSE50081	69	2	M_N	M	M_N_34	GPL570	N	860.4	Tumor	1b	0	0.147856	0.58331	0.0204931	0	0	0	0.0457004	0.0158541	0.00532493	0.043404	0.0017106	0	0.01136	0.0207626	0	0	0.0598071	0	0.0311706	0.00757664	0.00566906	0	0.873467	0.490079
GSM1213827	GSE50081	61	2	M_N	M	M_N_35	GPL570	N	50.04	Tumor	1a	0	0.0142662	0.7177	0	0.022814	0.0233544	0	0.00883649	0	0.0296209	0.0157589	0	0	0	0	0	0	0.0197264	0	0.120312	0.0276109	0	0	0.716867	0.770831
GSM1213844	GSE50081	71	2	M_N	M	M_N_36	GPL570	N	54.468	Tumor	1a	0	0.0641262	0.224936	0.0361349	0	0	0	0.0205544	0.0417856	0	0.0382635	0	0.0617097	0.277735	0.00752256	0.140368	0.0112041	0.0156363	0.0104348	0.0134105	0.00981342	0.0263645	0	0.718254	0.724984
GSM1213846	GSE50081	69	2	M_N	M	M_N_37	GPL570	N	906.96	Tumor	1b	0.0351863	0.0605634	0.374356	0.0133185	0	0.0715451	0.0627389	0.0227229	0	0.0205862	0.0308131	0.00647792	0.0163262	0.0588968	0.0199182	0.0807099	0.0622913	0.00403619	0.0350678	0	0.00586917	0.018576	0	0.868332	0.55285
GSM1213847	GSE50081	76	2	M_N	M	M_N_38	GPL570	N	99.156	Tumor	1a	0	0.181311	0.14228	0	0.056213	0.105727	0	0.0145547	0	0.0269689	0	0.0545753	0.060609	0	0.00594368	0.0236011	0.218384	0	0.0620061	0	0.0246946	0.0231319	0	0.669741	0.777779
GSM1672308	GSE68465	59	6	M_N	M	M_N_39	GPL96	N	59	Tumor	1a	0	0.0731768	0.449504	0.021962	0.0249362	0	0.0115525	0.0282774	0.0289868	0	0.0922906	0	0.0783487	0.0457835	0.00834833	0.0298428	0.00588572	0.0347802	0.0610383	0	0	0.00528623	0	0.792118	0.615548
GSM1672312	GSE68465	75	6	M_N	M	M_N_40	GPL96	N	62	Tumor	1b	0	0.0552225	0.2133	0	0	0.0746086	0.0161103	0.00880278	0.0225346	0.0109681	0.0129418	0.0246343	0.0620973	0.107243	0.0312268	0.147584	0.0110176	0.0173162	0.00407945	0.021824	0.00167088	0.156818	0	0.715748	0.734758
GSM1672314	GSE68465	65	6	M_N	M	M_N_41	GPL96	N	71.8	Tumor	1a	0.0119183	0.0305664	0.355288	0.0160648	0.0392997	0	0.00230838	0.0567058	0	0	0.0001	0.0637541	0.0266887	0.065033	0.0458312	0.0891447	0	0.0704332	0	0.0571284	0	0.0697157	0	0.879138	0.554709
GSM1672315	GSE68465	69	6	M_N	M	M_N_42	GPL96	N	84	Tumor	1a	0	0.0148389	0.00125411	0.13208	0.025873	0	0.214444	0.0090053	0	0	0.131312	0.121257	0.0990507	0.168633	0.0322809	0	0	0	0.0499715	0	0	0	0.048	0.161218	1.04365
GSM1672316	GSE68465	73	6	M_N	M	M_N_43	GPL96	N	18.6	Tumor	1b	0.0644295	0	0.453026	0	0	0.0803939	0	0	0	0.0188433	0.0779694	0.0502631	0.0827177	0.0277476	0	0	0	0.0189845	0.125625	0	0	0	0	0.667133	0.74628
GSM1672317	GSE68465	51	6	M_N	M	M_N_44	GPL96	N	45.8	Tumor	1b	0	0.0146346	0	0.135418	0	0	0.182977	0.0216461	0.00614013	0	0.0175852	0.0660123	0.10641	0.132081	0.0928669	0.0905392	0	0.0640024	0	0.0577834	0	0.0119036	0	0.609251	0.81118
GSM1672319	GSE68465	60	6	M_N	M	M_N_45	GPL96	N	110.5	Tumor	1a	0	0.138922	0.0672512	0.104662	0	0.0140887	0.0769571	0.0989261	0	0.0429201	0	0.0768189	0.0579242	0.0285067	0.0700452	0.0369125	0.0500649	0.0337234	0	0.0909435	0.00351959	0.00781446	0	0.684627	0.771634
GSM1672329	GSE68465	72	6	M_N	M	M_N_46	GPL96	N	19	Tumor	1a	0	0.109937	0.311025	0.0226937	0.122781	0.00262415	0	0.0268692	0	0.00832404	0	0.0701875	0.0405214	0.01351	0	0.0895321	0.0175416	0.111275	0.0001	0.019114	0.010143	0.0238381	0	0.763236	0.673713
GSM1672334	GSE68465	63	6	M_N	M	M_N_47	GPL96	N	63.8	Tumor	1b	0.0106813	0.0123851	0.154637	0.0921277	0.0220764	0.053369	0.0503726	0	0	0.0221269	0	0.0824738	0.0386413	0.0784972	0.00639168	0.11366	0.0568451	0.0355818	0.0787881	0	0.00290552	0.0884395	0	0.580728	0.831351
GSM1672345	GSE68465	60	6	M_N	M	M_N_48	GPL96	N	101.2	Tumor	1b	0.0112933	0	0.245063	0.111971	0	0.0383274	0.119757	0.0420375	0	0.0568353	0.0127891	0.0129134	0.0414634	0.134921	0.0309949	0.0753748	0.0176697	0.0160463	0.001	0.00499043	0.0127063	0.0138813	0	0.722755	0.734188
GSM1672346	GSE68465	46	6	M_N	M	M_N_49	GPL96	N	168.1	Tumor	1a	0	0	0	0	0	0	0.152983	0	0.0164148	0.0266844	0	0.120623	0.316901	0.232294	0	0	0	0	0.0917517	0	0.0423486	0	0.406	0.043461	1.08232
GSM1672350	GSE68465	51	6	M_N	M	M_N_50	GPL96	N	62.4	Tumor	1b	0.0349903	0	0.328456	0.168718	0	0	0.0366733	0.024511	0.00338285	0.00626958	0	0.0675779	0.0245767	0.0951988	0.0475266	0.0384964	0.0140313	0.0111401	0	0.0742689	0.00688165	0.0172999	0	0.823149	0.618906
GSM1672355	GSE68465	81	6	M_N	M	M_N_51	GPL96	N	36.3	Tumor	1a	0	0.0679388	0.269647	0.0187731	0.0406731	0	0.0474006	0.0528283	0	0	0.0342289	0.0552433	0.0298052	0.0845542	0.0486939	0.0464053	0.00781413	0.038806	0.0208181	0.00465217	0.0175952	0.114123	0	0.78398	0.675952
GSM1672363	GSE68465	73	6	M_N	M	M_N_52	GPL96	N	29.5	Tumor	1a	0	0.0415222	0.544904	0	0	0.0797807	0	0.028405	0.00834154	0	0	0.0671873	0.0545586	0.0571694	0	0.0141459	0	0.00651324	0	0.0656883	0.0317836	0	0	0.845686	0.533689
GSM1672365	GSE68465	63	6	M_N	M	M_N_53	GPL96	N	53.7	Tumor	1b	0.0270504	0	0.484272	0	0.0001	0.0278994	0.0947818	0	0.00711363	0	0.0837877	0.00647844	0.0550842	0.0266368	0	0.0315577	0.0199585	0.0131492	0.122157	0	0	0	0	0.720128	0.69365
GSM1672366	GSE68465	70	6	M_N	M	M_N_54	GPL96	N	21.8	Tumor	1a	0	0.130979	0.113674	0	0.0728787	0.0647247	0	0.0114431	0	0.0226702	0	0.0921004	0.104629	0	0	0.0865022	0.106328	0.0409438	0.0650308	0.0787559	0.00934015	0	0	0.587421	0.827463
GSM1672367	GSE68465	78	6	M_N	M	M_N_55	GPL96	N	55.8	Tumor	1a	0.0118044	0	0.252825	0.155969	0.0008	0	0.0445301	0.0177157	0	0.0415337	0	0.0821009	0.0301825	0.097719	0.0573449	0.150839	0.0186109	0.00635129	0.00346082	0.010389	0.0135405	0.00431136	0	0.837237	0.641832
GSM1672370	GSE68465	66	6	M_N	M	M_N_56	GPL96	N	159.9	Tumor	1b	0	0.0191447	0	0.130366	0	0.00591651	0.112233	0.0790338	0.0246163	0	0.170831	0.020047	0.179712	0.0551788	0	0	0	0.10831	0.0878348	0	0.0067762	0	0	0.375355	0.927891
GSM1672371	GSE68465	72	6	M_N	M	M_N_57	GPL96	N	60.8	Tumor	1a	0	0.0425127	0.00905279	0	0	0.0542982	0	0.0222723	0.0229655	0.0137317	0	0.0541866	0.207663	0	0	0.225569	0.0760428	0.00422814	0.144452	0.104865	0.0181607	0	0	0.394433	0.919291
GSM1672432	GSE68465	62	7	M_N	M	M_N_58	GPL96	N	65	Tumor	1a	0	0.0584499	0.189965	0	0	0	0.0962196	0.0203939	0	0	0.00158622	0.112868	0.126751	0.10318	0.0331107	0.0425294	0.061924	0.0495819	0	0.0557417	0.0129592	0.0347397	0	0.475348	0.879264
GSM1672443	GSE68465	62	7	M_N	M	M_N_59	GPL96	N	33	Tumor	1b	0	0.0510397	0.468427	0	0.00992153	0.133934	0.0189774	0	0	0	0.0134181	0.0658535	0.0693686	0.0101641	0	0.0173318	0.0269471	0.0499423	0	0.0381482	0.00775369	0.0187733	0	0.753352	0.657591
GSM1672444	GSE68465	51	7	M_N	M	M_N_60	GPL96	N	85	Tumor	1b	0	0	0.537513	0.121813	0	0	0.0696982	0.0198553	0.0149128	0.0575672	0.0329093	0.0274088	0.0261921	0.019084	0.0194733	0	0.00982957	0	0	0.0189751	0.00690625	0.0178628	0	0.879875	0.480322
GSM1672447	GSE68465	65	7	M_N	M	M_N_61	GPL96	N	91	Tumor	1b	0	0.0666289	0.20317	0.057005	0	0	0.048591	0.0489421	0.00673426	0.00829625	0	0.0655128	0.0355299	0.179571	0.0156215	0.0294485	0.0107228	0.0524917	0	0.147916	0	0.0238189	0	0.687767	0.752655
GSM1672451	GSE68465	76	7	M_N	M	M_N_62	GPL96	N	62	Tumor	1a	0	0.0927145	0.186014	0.0208487	0	0.109413	0	0.0409767	0.039256	0	0	0.0792492	0.0938358	0.100377	0	0.0694377	0.0262319	0.0565509	0	0.0225854	0.0330296	0.0294802	0	0.687591	0.764511
GSM1672462	GSE68465	64	7	M_N	M	M_N_63	GPL96	N	50	Tumor	1b	0	0.0465642	0.295569	0	0	0	0.113762	0	0.0293916	0	0.0302739	0.137563	0.110532	0.0392463	0	0	0	0.0866868	0.0632003	0	0	0.0472099	0	0.663282	0.756637
GSM1672466	GSE68465	58	7	M_N	M	M_N_64	GPL96	N	31	Tumor	1a	0	0.0629531	0.273033	0.0111551	0	0.0706318	0.0338485	0.0242008	0.00270188	0	0	0.0790061	0.0579485	0.0105955	0	0.014786	0.0780283	0.0675543	0.184489	0	0	0.0290685	0	0.668078	0.761777
GSM1672467	GSE68465	65	7	M_N	M	M_N_65	GPL96	N	38	Tumor	1b	0	0.0202909	0.456936	0.0730653	0.0544756	0	0.0404548	0.0365192	0	0.0254445	0	0.0436083	0.0006	0.131913	0.0336616	0.0469628	0.0130355	0	0	0.0227908	0	0.0002	0	0.897248	0.480559
GSM1672475	GSE68465	54	7	M_N	M	M_N_66	GPL96	N	80	Tumor	1a	0	0.0225591	0.273917	0.027111	0.0160759	0.00518356	0.0431293	0.0413756	0	0.0497111	0.0313692	0.0255156	0.0385119	0.150838	0.0564359	0.132565	0.0325761	0.0145342	0.00610096	0.00852481	0	0.023966	0	0.745774	0.70754
GSM1672482	GSE68465	76	7	M_N	M	M_N_67	GPL96	N	68	Tumor	1a	0	0.1252	0.187026	0.120323	0	0	0.0317883	0.0501131	0.00922465	0.0981824	0	0.0133225	0	0.103147	0.0504476	0.154695	0.0323943	0	0.00430571	0.00821095	0	0.0116188	0	0.877522	0.626692
GSM1672496	GSE68465	77	7	M_N	M	M_N_68	GPL96	N	48	Tumor	1b	0	0.0902177	0.0998848	0.0480239	0	0	0.0354394	0.031518	0.0772504	0	0	0.0526409	0.090738	0.18469	0.0389489	0.17445	0.0319943	0	0.0248786	0.00908568	0	0.0102389	0	0.533572	0.853438
GSM1672516	GSE68465	74	7	M_N	M	M_N_69	GPL96	N	62	Tumor	1b	0	0.039731	0.407663	0	0.0624159	0	0.00980882	0.01767	0.00153698	0.00390729	0	0.0753269	0.0927883	0.0376265	0	0	0.028433	0.0897026	0.0766649	0	0.00144273	0.0552822	0	0.791421	0.62864
GSM1672521	GSE68465	57	7	M_N	M	M_N_70	GPL96	N	43	Tumor	1b	0.00251588	0.187262	0.306316	0.0762839	0.0859065	0	0.00508362	0.0313335	0.0167715	0	0	0.0318363	0.0360648	0.092345	0.00602825	0.0332628	0.0196791	0.0259633	0	0.0390092	0	0.00433792	0	0.894137	0.530943
GSM1672523	GSE68465	67	7	M_N	M	M_N_71	GPL96	N	43	Tumor	1b	0.00590194	0.220923	0.107944	0.00123303	0.0411721	0	0.0543877	0.0413459	0.0351949	0.0311582	0.00733057	0.01614	0.0568294	0.108594	0.00121608	0.0546221	0.0348464	0.0712006	0.0862768	0	0.00436859	0.0193146	0	0.711588	0.760829
GSM1672525	GSE68465	74	7	M_N	M	M_N_72	GPL96	N	64	Tumor	1a	0	0.146373	0.359428	0.0814898	0.0517048	0.0318143	0.0184083	0	0.0147755	0.0088645	0	0.0355508	0.0195891	0.0410087	0.0187895	0.051699	0.0233323	0.0251579	0.0573234	0	0	0.0146908	0	0.895322	0.513374
GSM1672526	GSE68465	59	4	M_N	M	M_N_73	GPL96	N	107	Tumor	1b	0	0.0433437	0.374536	0.014498	0.0662985	0.0215234	0.0147668	0	0.0184872	0.0134594	0.00657601	0.0197626	0.0440397	0.109246	0	0.0858806	0.0493144	0.0782906	0.0260176	0	0	0.0139599	0	0.859789	0.570489
GSM1672542	GSE68465	35	4	M_N	M	M_N_74	GPL96	N	88	Tumor	1b	0.034505	0.0880935	0.510003	0.0275982	0.0180579	0.0228688	0.0118408	0.0132136	0.00367977	0	0.0257981	0.0090091	0.014524	0.0778848	0.00303954	0.0455618	0.0211658	0.0128802	0.00190707	0.0319158	0	0.0264529	0	0.929897	0.384508
GSM1672547	GSE68465	58	4	M_N	M	M_N_75	GPL96	N	36	Tumor	1b	0	0.0755687	0.229539	0.101115	0.0310211	0	0.0992077	0.036692	0	0.0341949	0.0445511	0.0256747	0.0526528	0.0389935	0.05201	0.0978895	0.0144589	0.0112476	0.00467338	0.019609	0.0008	0.0301213	0	0.723216	0.73208
GSM1672553	GSE68465	60	4	M_N	M	M_N_76	GPL96	N	105	Tumor	1b	0	0.0688834	0.0991072	0.0994524	0	0.119301	0.0313554	0	0.0393212	0	0.0362929	0.0181197	0.0677407	0.0168887	0.0199438	0.0940789	0.131495	0.0819634	0.0388574	0	0	0.0371995	0	0.527059	0.861842
GSM1672615	GSE68465	40	5	M_N	M	M_N_77	GPL96	N	123.3	Tumor	1b	0	0.0674657	0.452503	0.0678881	0.0230509	0.00788638	0.0475299	0	0	0	0.0472635	0	0	0.0436102	0	0.0402991	0.0421721	0.0156963	0	0.0415279	0	0.103107	0	0.918537	0.444265
GSM1672623	GSE68465	66	5	M_N	M	M_N_78	GPL96	N	74.18	Tumor	1b	0	0.251678	0.119058	0.0649667	0.017918	0	0.0446605	0.00518758	0.0439657	0	0.0707137	0.027913	0.0512199	0.0814204	0.0008	0.0638676	0.0393704	0.0510035	0.0318693	0.00692582	0	0.0274511	0	0.695064	0.758463
GSM1672627	GSE68465	77	5	M_N	M	M_N_79	GPL96	N	0.43	Tumor	1b	0	0.0166738	0.254018	0.0646739	0.0399412	0.00767051	0.0321495	0	0.0622148	0	0.0659561	0.0682988	0.109178	0.106591	0	0	0.0131818	0.041139	0	0.0756983	0	0.0426162	0	0.640856	0.780364
GSM1672629	GSE68465	81	5	M_N	M	M_N_80	GPL96	N	61.21	Tumor	1a	0	0.066028	0.471348	0.0659745	0	0.0883276	0	0.0201464	0.0103599	0	0	0.0561172	0.0484425	0.0268551	0.016734	0.00937482	0.0361455	0.00802318	0	0.0518753	0	0.0242479	0	0.842388	0.547654
GSM1672640	GSE68465	63	5	M_N	M	M_N_81	GPL96	N	0.03	Tumor	1b	0	0.0229558	0.187248	0.0490457	0.00232744	0	0.0917631	0.0842034	0	0.0562927	0	0.0668735	0.0189588	0.0541576	0.0839375	0.0834232	0.035693	0.0206516	0	0.111863	0	0.0306061	0	0.753044	0.720754
GSM1672656	GSE68465	70	5	M_N	M	M_N_82	GPL96	N	58.84	Tumor	1b	0.00592694	0.211266	0.117228	0.0283203	0.0672344	0	0.0674084	0.0138074	0	0.0906622	0.00532406	0.00582027	0.0287662	0.0320659	0.0708315	0.14165	0.0249382	0.0279919	0	0.0252952	0.018983	0.0164791	0	0.792036	0.703767
GSM1672657	GSE68465	75	5	M_N	M	M_N_83	GPL96	N	81.54	Tumor	1b	0	0.0999653	0.167769	0.015439	0.0330482	0	0	0.0131988	0.0544084	0	0.0670398	0.0106811	0.0580654	0.160891	0.00231246	0.0826862	0.134038	0.0383849	0.048676	0	0	0.0133963	0	0.720875	0.750559
GSM1672670	GSE68465	60	5	M_N	M	M_N_84	GPL96	N	72.05	Tumor	1b	0.0401244	0	0.530706	0.0543759	0.0293555	0	0	0	0.0367245	0	0.0218996	0.068701	0.0357232	0.0815235	0	0.00637519	0	0.0433716	0.0123815	0	0	0.038738	0	0.794328	0.607039
GSM1672679	GSE68465	53	5	M_N	M	M_N_85	GPL96	N	150.18	Tumor	1b	0	0.0790213	0.358899	0.0679885	0.0330643	0	0.0759592	0.037626	0	0	0.0386496	0.0584858	0.038859	0.0441521	0.0130974	0	0.0465685	0.0113559	0	0.0238024	0.00117574	0.0712952	0	0.80907	0.618667
GSM1019139	GSE37745	66	1	F_Y	F	F_Y_1	GPL570	Y	105.96	Tumor	1a	0	0.138991	0.0601271	0	0.0206022	0.0752065	0	0.06348	0.0611695	0	0.0311377	0.0390068	0.109641	0.0316401	0	0.0376342	0.141684	0.0582285	0.116812	0	0.0146396	0	0	0.545436	0.856446
GSM1019166	GSE37745	70	1	F_Y	F	F_Y_2	GPL570	Y	36.84	Tumor	1b	0.066395	0	0	0	0	0.045653	0	0.0266036	0.0683812	0	0.00130575	0.125295	0.174417	0.00216983	0	0	0.129862	0.0817044	0.198535	0	0.0174294	0.0622487	0	0.441091	0.897408
GSM1019176	GSE37745	76	1	F_Y	F	F_Y_3	GPL570	Y	8.16	Tumor	1b	0	0.113233	0.169291	0.0984264	0.0076411	0.180101	0	0	0.0173763	0.0215384	0.0480722	0	0.0638514	0	0.0109417	0.0595891	0.0398728	0.0194055	0	0.0856115	0	0.065049	0	0.676138	0.768606
GSM1019181	GSE37745	52	1	F_Y	F	F_Y_4	GPL570	Y	84.84	Tumor	1a	0	0.0628837	0.227783	0	0	0.082127	0.055997	0.0229808	0	0.00354402	0.0501147	0.00905023	0.0503747	0.0663573	0.0384306	0.118819	0.130123	0.0227948	0.008862	0.0222041	0.00984478	0.0177098	0	0.72542	0.739635
GSM1019183	GSE37745	51	1	F_Y	F	F_Y_5	GPL570	Y	6.24	Tumor	1b	0.0173537	0	0.375687	0.0669578	0.0012131	0	0.047703	0.0469287	0.010656	0.00938313	0.0419115	0.0208714	0.011259	0.107665	0.0564669	0.111646	0.00655552	0.00540068	0	0.0460215	0	0.0163207	0	0.844633	0.585482
GSM1019187	GSE37745	82	1	F_Y	F	F_Y_6	GPL570	Y	56.16	Tumor	1b	0	0.173021	0.285628	0	0.0136077	0	0	0.00231173	0.0357274	0	0.0696599	0.0504312	0.0850437	0.161542	0	0	0.0442585	0.0131811	0.0560643	0	0	0.0095237	0	0.653122	0.760823
GSM1019234	GSE37745	51	1	F_Y	F	F_Y_7	GPL570	Y	20.4	Tumor	1b	0.00460519	0.068529	0.289603	0.0502648	0	0.0873152	0.136783	0.00334559	0	0	0.0264786	0.00268823	0.0724458	0.0331416	0.00116886	0.0365343	0.0301393	0.030807	0.0574762	0	0.0396604	0.029014	0	0.816842	0.652946
GSM1019275	GSE37745	75	1	F_Y	F	F_Y_8	GPL570	Y	5.28	Tumor	1b	0	0.0811069	0.0960762	0	0	0.0127717	0	0.0575192	0.0480123	0.0392303	0	0.0681906	0.0203071	0.20745	0.0359152	0.0689517	0.171029	0.0054978	0	0.0478965	0.0076184	0.0324268	0	0.627624	0.803526
GSM1213700	GSE50081	74	2	F_Y	F	F_Y_9	GPL570	Y	22.44	Tumor	1b	0.0226358	0.116546	0.266206	0	0.0320467	0.0281319	0.00359187	0.0171202	0.0367751	0.0287517	0	0	0	0.145524	0.0194651	0.0283222	0.175344	0.0439081	0.0162554	0.00535792	0	0.0140177	0	0.787738	0.663567
GSM1213703	GSE50081	76	2	F_Y	F	F_Y_10	GPL570	Y	69.024	Tumor	1b	0	0.0939996	0.00660833	0	0.0543401	0.259732	0	0	0	0	0	0.0409003	0.26766	0.00489068	0	0	0.0832943	0.0727419	0.0779462	0	0.0176591	0.0202284	0	0.457468	0.890823
GSM1213707	GSE50081	42	2	F_Y	F	F_Y_11	GPL570	Y	20.7	Tumor	1b	0	0.150789	0.170425	0.0195815	0.100775	0.0004	0.0107242	0	0.0426774	0.0333414	0	0	0	0.158776	0	0.053967	0.119957	0.0669298	0.0356964	0.00165485	0	0.0342933	0	0.766305	0.713427
GSM1213722	GSE50081	69	2	F_Y	F	F_Y_12	GPL570	Y	6.996	Tumor	1b	0.0777381	0	0.099939	0.0296965	0	0	0.0894429	0.0816461	0	0	0.0131298	0.136026	0.0264103	0.0226316	0.0893759	0.10131	0	0.029986	0	0.0697173	0	0.132951	0	0.509883	0.861089
GSM1213735	GSE50081	68	2	F_Y	F	F_Y_13	GPL570	Y	14.784	Tumor	1b	0	0.163849	0.246002	0	0	0.00320011	0	0	0.0217545	0.0217873	0.0509522	0	0	0.230151	0	0.0923517	0	0	0.0283259	0.0495833	0.0624989	0.0295444	0	0.628474	0.781059
GSM1213736	GSE50081	54	2	F_Y	F	F_Y_14	GPL570	Y	10.644	Tumor	1b	0.00764731	0	0.266589	0.197399	0.0016178	0	0.0947362	0.00861437	0	0.0361015	0.00481791	0.0284775	0.0604644	0.144238	0.0339643	0.0936208	0.00472449	0	0.00432043	0	0	0.0126666	0	0.825059	0.65031
GSM1213753	GSE50081	81	2	F_Y	F	F_Y_15	GPL570	Y	32.784	Tumor	1b	0	0.0383338	0	0	0	0.0962436	0	0.115402	0	0	0.104512	0.00697426	0	0	0	0.214547	0	0.256408	0.167579	0	0	0	0.043	0.167911	1.01697
GSM1213769	GSE50081	58	2	F_Y	F	F_Y_16	GPL570	Y	44.652	Tumor	1a	0.0575495	0.060935	0.16536	0.0561656	0.0610545	0	0	0.0701407	0.0474262	0.020677	0.00690033	0.0405721	0.0222816	0.101846	0.0142995	0.0984075	0.092224	0.0530187	0.0309427	0	0.0002	0	0	0.818839	0.688297
GSM1213787	GSE50081	71	2	F_Y	F	F_Y_17	GPL570	Y	34.956	Tumor	1b	0	0.123556	0.323072	0.0456937	0.0807397	0.060726	0	0.0075823	0.0102205	0.00945261	0	0.0362498	0.0203794	0.0746804	0.0190052	0.120887	0.022083	0.0147843	0.0252669	0	0.0009	0.00475175	0	0.897587	0.538273
GSM1213833	GSE50081	69	2	F_Y	F	F_Y_18	GPL570	Y	1.512	Tumor	1b	0.00331372	0.0555582	0.48728	0.0704483	0	0.0452763	0.12459	0.0366924	0	0.00541777	0.0514839	0	0	0.0319238	0.0263209	0.0267852	0	0.00367639	0.00794094	0	0.00401963	0.0192719	0	0.87113	0.503124
GSM1672283	GSE68465	74	6	F_Y	F	F_Y_19	GPL96	Y	NA	Tumor	1b	0	0.178364	0.244569	0.0683535	0.100636	0.0314219	0	0	0	0	0.0166678	0.00248121	0.0332883	0.0755897	0.00531377	0.064365	0.0679366	0.00526435	0.10072	0	0	0.00502917	0	0.826863	0.638741
GSM1672286	GSE68465	60	6	F_Y	F	F_Y_21	GPL96	Y	42.5	Tumor	1a	0	0.115251	0.321596	0	0.0389749	0.0699347	0	0	0.00142876	0	0.0291903	0.0972442	0.113782	0.0484538	0	0	0	0.0122127	0.151932	0	0	0	0	0.641525	0.768347
GSM1672287	GSE68465	54	6	F_Y	F	F_Y_22	GPL96	Y	30	Tumor	1a	0	0.106874	0.463171	0	0.0840585	0	0.0384397	0	0.0433115	0.00709588	0.0242337	0.0059986	0.0300693	0.0298288	0	0.00295216	0.00986244	0.104078	0.0476158	0	0	0.00241049	0	0.886887	0.482636
GSM1672288	GSE68465	63	6	F_Y	F	F_Y_23	GPL96	Y	3	Tumor	1a	0	0.174924	0.389421	0.0450254	0.103787	0	0.00809433	0.0191676	0	0.00177776	0.0278848	0	0.00945615	0.0558848	0.0122979	0.0496112	0.0117074	0.0102372	0.0604481	0	0.00670463	0.0135704	0	0.896505	0.488185
GSM1672289	GSE68465	63	6	F_Y	F	F_Y_24	GPL96	Y	5.67	Tumor	1a	0	0.0932822	0.406029	0	0	0.0195893	0	0.020033	0.00366566	0	0	0.0830333	0.102004	0.139051	0	0	0.0156798	0.071836	0.0381288	0	0	0.0076666	0	0.774057	0.640783
GSM1672291	GSE68465	52	6	F_Y	F	F_Y_25	GPL96	Y	56.97	Tumor	1a	0	0.0516328	0.31843	0.0430218	0.0230983	0	0.00398605	0.0453574	0	0.00740895	0	0.0464152	0.049794	0.172088	0.0748372	0.0436063	0.0254059	0.0162523	0	0.0636569	0.0037287	0.011281	0	0.823275	0.622004
GSM1672292	GSE68465	62	6	F_Y	F	F_Y_26	GPL96	Y	25	Tumor	1a	0.00965338	0.0488305	0.367678	0.132883	0.00209258	0	0.013476	0.033116	0	0.0256682	0	0.0198928	0.00572715	0.133862	0.0478633	0.10807	0.0272556	0	0	0.0227814	0	0.00114948	0	0.913939	0.500783
GSM1672294	GSE68465	66	6	F_Y	F	F_Y_27	GPL96	Y	36	Tumor	1b	0.0137299	0.0162645	0.371379	0.0787297	0	0.0275874	0.011353	0.0415691	0.00472642	0.0597995	0	0.0841799	0	0.0353081	0.066946	0.0703186	0.0426977	0.00925195	0	0.0423781	0	0.023781	0	0.879241	0.541556
GSM1672296	GSE68465	68	6	F_Y	F	F_Y_28	GPL96	Y	5.3	Tumor	1b	0.256141	0	0.0290478	0.0140875	0	0.0740842	0.0222495	0	0	0	0.0629567	0.138121	0	0.106667	0	0	0.0294334	0	0	0.233902	0	0.0333096	0.004	0.288351	0.993508
GSM1672298	GSE68465	75	6	F_Y	F	F_Y_29	GPL96	Y	43	Tumor	1a	0	0.10191	0.168263	0.0218579	0.0112226	0.0815007	0	0.0422816	0.0378152	0.0123875	0.0037099	0.0220521	0.0839584	0.0981358	0.0190725	0.138308	0.0906969	0	0.0561934	0	0.00644199	0.00419211	0	0.739902	0.742811
GSM1672300	GSE68465	75	6	F_Y	F	F_Y_30	GPL96	Y	NA	Tumor	1a	0	0.0170888	0	0	0	0.0792647	0	0.0531111	0.00558815	0	0	0.0964395	0.174986	0	0	0	0.225055	0.190612	0.157855	0	0	0	0.039	0.172413	1.01275
GSM1672301	GSE68465	72	6	F_Y	F	F_Y_31	GPL96	Y	NA	Tumor	1b	0	0.0842223	0.411718	0.00111606	0	0.0985742	0	0.0156589	0.00859695	0	0.0298706	0.0195051	0.0692845	0.0121553	0	0.0146473	0.144862	0.0131159	0.0680855	0	0.00858742	0	0	0.838306	0.572248
GSM1672344	GSE68465	62	6	F_Y	F	F_Y_32	GPL96	Y	50	Tumor	1a	0	0.0819443	0.254204	0	0	0.0469861	0	0.00602506	0.00910596	0	0	0.0891207	0.116536	0	0	0	0.0429702	0.0505301	0.302577	0	0	0	0	0.588607	0.810143
GSM1672361	GSE68465	62	6	F_Y	F	F_Y_33	GPL96	Y	10	Tumor	1a	0	0.120312	0.140614	0	0.0195583	0.131706	0	0.0291435	0.0928373	0.0132661	0.0465496	0.00338597	0.0795048	0.0396658	0.00527146	0.00698953	0.141458	0.0841222	0.032416	0	0.00610845	0.00709133	0	0.604054	0.818176
GSM1672372	GSE68465	81	6	F_Y	F	F_Y_34	GPL96	Y	8	Tumor	1a	0	0.135165	0.269533	0.0507405	0.0219495	0.130011	0	0.0317554	0.00455049	0	0.0215227	0	0.034558	0.0617804	0.0256224	0.067827	0.0517921	0.0211308	0	0.057895	0.0059562	0.00821098	0	0.87605	0.591196
GSM1672378	GSE68465	48	6	F_Y	F	F_Y_35	GPL96	Y	19	Tumor	1b	0.00241935	0.0637413	0.373744	0.00404838	0	0	0.0604841	0.0463664	0.0204312	0.0155827	0.057308	0	0.00926818	0.130261	0.0061951	0.0605361	0.03602	0.0005	0.021927	0	0	0.0911297	0	0.865525	0.557235
GSM1672386	GSE68465	57	6	F_Y	F	F_Y_36	GPL96	Y	25	Tumor	1b	0	0.0975937	0.0588339	0.0301794	0	0.100127	0.0254361	0	0.0004	0	0.0379935	0.00897543	0.0293009	0.196534	0.0388602	0.174639	0.0459922	0.0104202	0.0166492	0.0639354	0	0.0641764	0	0.465956	0.885385
GSM1672387	GSE68465	77	6	F_Y	F	F_Y_37	GPL96	Y	64.14	Tumor	1a	0	0.0718607	0	0	0.0446719	0	0	0.0345658	0.0558896	0	0.00146245	0.0571094	0.104687	0.158408	0	0.209344	0.0292639	0.0285028	0.201307	0	0	0.00292716	0	0.445415	0.896134
GSM1672392	GSE68465	75	6	F_Y	F	F_Y_38	GPL96	Y	29	Tumor	1a	0	0.0294278	0.427078	0	0	0.0137509	0.0330804	0	0.0412022	0	0	0.0573782	0.0330281	0.109561	0.0167248	0.0430266	0	0.0147064	0	0.154194	0.00280483	0.024037	0	0.787322	0.624252
GSM1672404	GSE68465	53	6	F_Y	F	F_Y_39	GPL96	Y	9.6	Tumor	1b	0.00575519	0.0794587	0.259579	0.163485	0	0	0.126429	0.0275446	0	0.0168115	0.0316471	0.0606874	0	0.0359141	0.0664811	0.0426411	0	0	0	0.0557695	0.00358142	0.024215	0	0.84574	0.613595
GSM1672406	GSE68465	55	6	F_Y	F	F_Y_40	GPL96	Y	32	Tumor	1a	0.0479289	0.0940772	0.300076	0.0106806	0.0365126	0.0264083	0.00447421	0.0350122	0.0260176	0.0666731	0	0.0168932	0.0280934	0.0764491	0.033577	0.0835756	0.0591645	0	0.0451521	0	0.00166052	0.00757361	0	0.893274	0.555353
GSM1672409	GSE68465	72	6	F_Y	F	F_Y_41	GPL96	Y	15	Tumor	1b	0	0.0594815	0.0465512	0	0	0.042036	0	0.0624256	0.0701696	0	0	0.0271205	0.107526	0.355364	0	0.0362232	0.0188516	0.0177029	0.0549313	0	0.0595415	0.0420747	0	0.446452	0.894535
GSM1672413	GSE68465	33	6	F_Y	F	F_Y_42	GPL96	Y	7	Tumor	1b	0	0.0808876	0.21833	0.0590447	0.0544407	0.0458565	0.00860404	0.0200215	0.0464033	0.0034534	0	0.0109159	0.0008	0.00668095	0.00603469	0.0654742	0.169824	0.0596962	0.00154847	0.0486021	0.0177469	0.0756203	0	0.827104	0.669952
GSM1672519	GSE68465	64	7	F_Y	F	F_Y_43	GPL96	Y	11	Tumor	1a	0	0.158724	0.203757	0.0433523	0.031575	0.0780976	0.0542643	0	0	0.00949911	0	0.0341231	0.0245703	0.0987739	0.0301555	0.0549829	0.0461592	0.0436951	0.0589645	0	0.00532964	0.0239771	0	0.773933	0.701852
GSM1672529	GSE68465	41	4	F_Y	F	F_Y_44	GPL96	Y	2	Tumor	1b	0	0.0356854	0.287483	0.0896759	0.00774995	0	0.0703961	0.00856988	0.0262629	0	0.0336414	0.0415996	0.048806	0.130441	0.00435616	0.113105	0.0308609	0.016468	0	0.0328369	0	0.0220617	0	0.781096	0.677302
GSM1672540	GSE68465	61	4	F_Y	F	F_Y_45	GPL96	Y	5	Tumor	1b	0.00200471	0	0.00965067	0	0	0.12844	0.0602256	0.0212524	0	0.0013485	0	0.146073	0.118227	0.0378871	0.0336974	0.106062	0	0.100592	0	0.0832049	0.0290686	0.122266	0	0.468926	0.882509
GSM1672572	GSE68465	68	4	F_Y	F	F_Y_46	GPL96	Y	17	Tumor	1a	0	0.0705822	0.455172	0.0136558	0	0.0491394	0.00669415	0.0349861	0	0.0104163	0	0.0588461	0.0799372	0	0.0293544	0.0152866	0.04047	0.0570944	0.0410095	0	0.00948542	0.0278707	0	0.79708	0.60865
GSM1672574	GSE68465	68	4	F_Y	F	F_Y_47	GPL96	Y	44	Tumor	1b	0	0.0970928	0.163284	0.0868893	0.00310015	0.0913589	0	0.00612354	0	0	0.00129699	0.0662796	0.0798969	0.0486029	0	0.0483316	0.0783868	0.0538433	0.130016	0	0	0.0454979	0	0.700624	0.767322
GSM1672601	GSE68465	68	4	F_Y	F	F_Y_48	GPL96	Y	84	Tumor	1b	0	0.055889	0.348434	0.0879596	0.0343643	0	0.0175205	0.061925	0	0.0184609	0	0.0520876	0.0262911	0.0626083	0.0566991	0.0735322	0.0384976	0	0	0.0342943	0.00396815	0.0274679	0	0.834971	0.601583
GSM1672608	GSE68465	66	5	F_Y	F	F_Y_49	GPL96	Y	2.79	Tumor	1b	0	0.0851078	0.27692	0.0403755	0	0	0.0866187	0.0251985	0.00348199	0.0104037	0.0538683	0.014364	0.0640721	0.048737	0.0173213	0.105568	0.0290161	0.027416	0.0506747	0	0.00183005	0.0590269	0	0.776482	0.684521
GSM1672610	GSE68465	72	5	F_Y	F	F_Y_50	GPL96	Y	17.35	Tumor	1b	0	0.150938	0.212281	0.06478	0	0	0.0112745	0.023615	0.0464484	0	0.022297	0.0317083	0.103513	0.0839287	0	0	0	0.151699	0.00124755	0.0352481	0.00394526	0.0570759	0	0.710681	0.73508
GSM1672631	GSE68465	67	5	F_Y	F	F_Y_51	GPL96	Y	70.27	Tumor	1b	0	0.0931007	0.267036	0.0539133	0	0.00899563	0.0357636	0.0930313	0	0.0109538	0	0.0896632	0.075191	0.032473	0.0825127	0.0411783	0.0439174	0.0273354	0	0.0285276	0.0164066	0	0	0.800473	0.65691
GSM1672633	GSE68465	64	5	F_Y	F	F_Y_52	GPL96	Y	2.53	Tumor	1b	0	0.0509864	0.517715	0.0424024	0	0.015311	0.0334182	0.0254139	0	0	0	0.0615209	0.0421391	0.0316612	0.0636084	0.0458215	0.00809733	0.0179426	0	0.0279056	0	0.0160568	0	0.880553	0.481226
GSM1672634	GSE68465	65	5	F_Y	F	F_Y_53	GPL96	Y	25.43	Tumor	1b	0.0233734	0	0.431446	0.0916378	0.00988601	0.00467586	0.0322264	0.0175927	0.00399086	0	0	0.105637	0.11162	0.0919094	0.0257269	0	0	0.0300201	0.00156343	0.0119892	0.0059784	0.0007	0	0.696359	0.717173
GSM1672641	GSE68465	68	5	F_Y	F	F_Y_54	GPL96	Y	55.62	Tumor	1b	0.00596695	0.115157	0.248575	0.020684	0.0501679	0	0	0.0233169	0	0.0297087	0	0.0296181	0.0664814	0	0.00583004	0.154306	0.141665	0	0.0344835	0.0322868	0.0110224	0.0307134	0	0.778271	0.685371
GSM1672658	GSE68465	63	5	F_Y	F	F_Y_55	GPL96	Y	22.18	Tumor	1b	0	0.0591503	0.0954629	0.0786446	0.116215	0.0531797	0.0334405	0	0	0	0	0.0755475	0.074332	0.136424	0	0.0621402	0.0806708	0.0777922	0.0553472	0	0	0.00165315	0	0.68915	0.783955
GSM1672672	GSE68465	62	5	F_Y	F	F_Y_56	GPL96	Y	53.19	Tumor	1b	0	0.10329	0.189498	0	0.0558034	0.0467189	0.0193168	0.0450915	0.00821365	0	0.0612157	0.0708394	0.0693327	0.165122	0.00169185	0.0149545	0.0347838	0.057108	0.0570202	0	0	0	0	0.634144	0.793676
GSM1019140	GSE37745	77	1	M_Y	M	M_Y_1	GPL570	Y	5.04	Tumor	1a	0.00948621	0.0481479	0.291745	0.0437446	0	0.101904	0	0.0366132	0.0227947	0	0.00574263	0.0378087	0.0537157	0.0970364	0.0569234	0.0780175	0.0507349	0.0177162	0.0277077	0.0012844	0	0.0188767	0	0.786368	0.67096
GSM1019180	GSE37745	66	1	M_Y	M	M_Y_2	GPL570	Y	3.84	Tumor	1b	0	0.0626897	0.0355147	0.201476	0.0202153	0	0.120395	0.0251169	0	0	0	0.107892	0.0336642	0.137263	0.0524408	0.109369	0	0.0442782	0.0001	0.021081	0	0.0285106	0	0.588545	0.821995
GSM1019197	GSE37745	59	1	M_Y	M	M_Y_3	GPL570	Y	4.32	Tumor	1b	0	0.159575	0.065346	0	0	0.00563082	0.0255103	0.11366	0.0206072	0.00164177	0.0425284	0.0754839	0.107006	0.0454886	0.0206521	0.0205096	0.0625242	0.0155429	0	0.196967	0.0177979	0.00352854	0	0.420993	0.906545
GSM1019213	GSE37745	61	1	M_Y	M	M_Y_4	GPL570	Y	123.6	Tumor	1b	0.019339	0.00723301	0.229414	0.00728651	0.0408341	0.0212133	0.0147773	0.012012	0.00654954	0	0.061133	0.00479212	0.0537942	0.160611	0.0309161	0.141556	0.0333616	0.0742158	0	0.0514906	0	0.0294704	0	0.636231	0.788061
GSM1019218	GSE37745	67	1	M_Y	M	M_Y_5	GPL570	Y	5.88	Tumor	1b	0	0.0556438	0.116211	0.0886886	0.0284017	0.0002	0.0888344	0.00922692	0	0	0.0114651	0.0391823	0.0260185	0.24173	0.0784899	0.129547	0.0110793	0	0	0.0401579	0.00758652	0.0275654	0	0.756106	0.726342
GSM1213673	GSE50081	68	2	M_Y	M	M_Y_6	GPL570	Y	19.356	Tumor	1b	0	0.0500506	0	0	0	0	0	0.0390855	0.0192909	0.00711933	0	0.0236018	0.0300602	0.588087	0.0004	0.146974	0	0.0248765	0	0.0606222	0.00979531	0	0	0.826671	0.593669
GSM1213676	GSE50081	71	2	M_Y	M	M_Y_7	GPL570	Y	49.872	Tumor	1b	0	0.0653387	0.0558224	0.270055	0	0	0.174556	0.110518	0	0.0450452	0	0.136628	0.00400368	0.0322969	0.0270106	0	0	0.00567467	0	0.0730501	0	0	0	0.549503	0.834692
GSM1213699	GSE50081	61	2	M_Y	M	M_Y_8	GPL570	Y	15.9	Tumor	1a	0	0.127371	0.116587	0.0411732	0.00274308	0.106476	0.0003	0.0122893	0.00988149	0.052247	0	0.016046	0	0.218476	0.0612015	0.111965	0.0119935	0.00543596	0.069493	0	0.0240244	0.0123142	0	0.64383	0.793912
GSM1213716	GSE50081	74	2	M_Y	M	M_Y_9	GPL570	Y	52.404	Tumor	1b	0	0.101401	0.276016	0.0298959	0.0983978	0	0.145563	0.0245165	0.0353449	0	0.0795212	0	0	0.0190488	0.0257173	0.0360228	0.0059644	0.00368259	0	0.0630385	0	0.0558698	0	0.708213	0.726339
GSM1213717	GSE50081	63	2	M_Y	M	M_Y_10	GPL570	Y	43.296	Tumor	1b	0	0.0534698	0	0.158128	0	0	0.108864	0.0733115	0.022599	0	0.100059	0.118655	0.0315775	0.0832385	0.0199932	0.0614331	0.0216472	0.0376417	0	0.094292	0	0.0150905	0	0.409487	0.91533
GSM1213730	GSE50081	65	2	M_Y	M	M_Y_11	GPL570	Y	9.588	Tumor	1b	0.017014	0.0128409	0.117941	0.0356349	0.0425919	0	0.00198641	0.0132727	0.0557581	0	0	0.0565851	0.0563876	0.244291	0.00275052	0.123462	0.129941	0.0233837	0.0138018	0.0145071	0.00501278	0.0328377	0	0.727257	0.744196
GSM1213733	GSE50081	78	2	M_Y	M	M_Y_12	GPL570	Y	32.496	Tumor	1b	0.0294826	0.163458	0	0	0.0342489	0	0	0.0371705	0	0.036332	0.0180622	0	0.0910819	0	0	0	0	0.178425	0.0741663	0.219906	0	0.117666	0.005	0.283467	0.978022
GSM1213749	GSE50081	78	2	M_Y	M	M_Y_13	GPL570	Y	14.592	Tumor	1b	0.153307	0	0.497794	0.050636	0.104913	0.0128759	0	0	0.0216931	0	0.01997	0.0051352	0.0137319	0.00967228	0.00772019	0.0775658	0.00207655	0.0037257	0.00802437	0.00229649	0	0.00886317	0	0.916207	0.409539
GSM1213752	GSE50081	65	2	M_Y	M	M_Y_14	GPL570	Y	9.852	Tumor	1b	0	0.0838448	0.297335	0.0493621	0.0214423	0	0	0.0570069	0.0459712	0	0.0362191	0	0.0152432	0.032875	0.0003	0.107673	0.0890868	0.0180945	0	0.102109	0.0389437	0.00451419	0	0.714369	0.72085
GSM1213757	GSE50081	70	2	M_Y	M	M_Y_15	GPL570	Y	3.288	Tumor	1b	0.00828764	0	0.355861	0.142771	0.00123744	0	0.0975717	0.035813	0.00170095	0.0200366	0.0157567	0.0755604	0	0.0275899	0.0593902	0.0847351	0.0131	0	0	0.0298386	0	0.0307499	0	0.823017	0.610239
GSM1213758	GSE50081	62	2	M_Y	M	M_Y_16	GPL570	Y	25.428	Tumor	1b	0.00898686	0.0858462	0.539052	0.101221	0.0541113	0.0411762	0	0	0.00957909	0.00266133	0.0127614	0.0161987	0	0.0124105	0.00450276	0.0464815	0	0.00109968	0.0636422	0	0	0.0003	0	0.869282	0.494445
GSM1213785	GSE50081	74	2	M_Y	M	M_Y_17	GPL570	Y	35.28	Tumor	1a	0	0.0587703	0.5581	0.0309705	0	0	0.143086	0.0152373	0	0.0548064	0.0185139	0.059661	0	0	0.0338202	0	0.00535543	0.00182948	0.0186676	0	0	0.00118096	0	0.857456	0.514129
GSM1672307	GSE68465	76	6	M_Y	M	M_Y_18	GPL96	Y	NA	Tumor	1b	0.0123283	0	0.273868	0	0.0246103	0.0348637	0.0805158	0.00631531	0	0.0998206	0.0197471	0.107684	0.0478003	0.11228	0.0762619	0.00959825	0.0298731	0.0326752	0.0317575	0	0	0	0	0.611313	0.794822
GSM1672320	GSE68465	42	6	M_Y	M	M_Y_19	GPL96	Y	51	Tumor	1a	0	0.0157485	0	0.0538608	0	0	0	0.0137597	0.0389058	0	0	0.0593221	0.137677	0.14872	0	0.0410668	0.246642	0.042482	0.177674	0	0.0239598	0.0002	0	0.419267	0.907831
GSM1672326	GSE68465	65	6	M_Y	M	M_Y_20	GPL96	Y	102	Tumor	1b	0	0.0343872	0.342918	0.0255751	0.0369381	0	0.0495895	0.00872708	0.00115019	0	0.0174384	0.0210841	0.0254903	0.181372	0.0580029	0.126845	0.00344051	0.0233243	0.0368122	0	0	0.00690491	0	0.811622	0.627643
GSM1672343	GSE68465	67	6	M_Y	M	M_Y_21	GPL96	Y	NA	Tumor	1a	0	0.0328582	0	0.00555009	0	0.0613335	0.0839182	0.103256	0.0406135	0.0432429	0	0.0144605	0.0620822	0.146227	0.0301667	0.0773941	0	0.147163	0	0.0924163	0.0311409	0.0281765	0.003	0.302494	0.958385
GSM1672380	GSE68465	62	6	M_Y	M	M_Y_22	GPL96	Y	9.6	Tumor	1a	0	0.0326564	0.283039	0.0426856	0	0.0350066	0.108969	0.0192678	0	0	0.0660943	0.00617134	0.0375903	0.0280494	0.0144445	0.0691363	0.012932	0.0334804	0	0.0878792	0.0132674	0.109331	0	0.793538	0.671032
GSM1672384	GSE68465	63	6	M_Y	M	M_Y_23	GPL96	Y	19.5	Tumor	1a	0	0.0681455	0.106448	0.08719	0	0.0591709	0	0.0391807	0.0112282	0.0657711	0	0.0828047	0.0385886	0.0828182	0.012041	0.190212	0.067734	0.00617602	0	0.0642375	0.0120931	0.00616091	0	0.618414	0.80909
GSM1672407	GSE68465	67	6	M_Y	M	M_Y_24	GPL96	Y	6.2	Tumor	1b	0	0.105616	0.308023	0.0320801	0	0	0	0.0149602	0.0428328	0.0443292	0	0.0419761	0	0.0490014	0.0358735	0.0116848	0	0.00587725	0	0.167753	0	0.139992	0	0.718054	0.705272
GSM1672415	GSE68465	62	6	M_Y	M	M_Y_25	GPL96	Y	41	Tumor	1a	0.0115682	0.00129987	0.30155	0.04503	0	0	0.0003	0.0573058	0.0405201	0.0590284	0.00207598	0.0249556	0.018935	0.109096	0.0991578	0.185687	0.00636974	0	0	0.0313332	0	0.00574652	0	0.762886	0.68256
GSM1672431	GSE68465	65	7	M_Y	M	M_Y_26	GPL96	Y	37	Tumor	1a	0.0423752	0	0.452178	0.0532591	0	0	0.0464142	0.0200233	0.021188	0	0	0.0598527	0.0863677	0	0	0.0175328	0.0311217	0.0199038	0	0.0643521	0.0332333	0.052198	0	0.745471	0.667058
GSM1672439	GSE68465	68	7	M_Y	M	M_Y_27	GPL96	Y	37	Tumor	1b	0.00928356	0	0.393286	0	0.00659712	0.00167974	0.022937	0	0.0380492	0	0.106908	0	0.0133537	0.0825598	0	0	0.0146677	0.00828629	0	0.146084	0	0.156308	0	0.757838	0.660955
GSM1672441	GSE68465	73	7	M_Y	M	M_Y_28	GPL96	Y	37	Tumor	1a	0	0.0700402	0.164978	0.0427872	0	0.033721	0.0407822	0.0558171	0.0460959	0	0.0184556	0.0370872	0.0768362	0.0939358	0.0168645	0.11928	0.00643651	0.0569641	0.0650091	0	0	0.0549091	0	0.604334	0.819258
GSM1672488	GSE68465	61	7	M_Y	M	M_Y_29	GPL96	Y	26	Tumor	1b	0	0.0428825	0.211283	0	0	0.147208	0.027215	0.0226242	0.00222442	0	0	0.099782	0.0763921	0.111342	0.0135583	0	0.00869801	0.0873713	0	0.100868	0.0211036	0.027448	0	0.582253	0.820152
GSM1672527	GSE68465	75	4	M_Y	M	M_Y_30	GPL96	Y	14	Tumor	1b	0.0840588	0	0.181807	0	0	0.102075	0.0167375	0.0420226	0.0180887	0	0.0336283	0.0744144	0.0843609	0.139174	0.001	0.0487492	0	0.0390478	0.100505	0	0	0.0343653	0	0.608484	0.811054
GSM1672530	GSE68465	59	4	M_Y	M	M_Y_31	GPL96	Y	17	Tumor	1a	0	0.125593	0.0923764	0	0.0879289	0	0	0.0546734	0	0	0.034214	0.0890456	0.0742045	0.0377071	0.0685426	0.120076	0.123025	0.00628321	0	0.040398	0	0.0459335	0	0.575172	0.833941
GSM1672585	GSE68465	72	4	M_Y	M	M_Y_32	GPL96	Y	5	Tumor	1b	0	0.106145	0.155149	0.131012	0.0104463	0	0.0605485	0.0591703	0.0202786	0.00945282	0.0354411	0.108704	0.0376615	0.111859	0.00929603	0	0.0111747	0.00346168	0	0.10553	0	0.0246687	0	0.540933	0.841802
GSM1672593	GSE68465	64	4	M_Y	M	M_Y_33	GPL96	Y	10	Tumor	1b	0	0.0306455	0.349606	0.125046	0	0	0.0439493	0.0625597	0.00339596	0	0.0150841	0.0344724	0.0400113	0.0873385	0.0521005	0.0896183	0	0	0	0.051635	0	0.0145382	0	0.836932	0.602565
GSM1672595	GSE68465	75	4	M_Y	M	M_Y_34	GPL96	Y	75	Tumor	1a	0	0.0510049	0.449544	0.00682988	0.0313006	0.0302721	0	0.0214281	0	0	0.00281881	0.0416516	0.0215504	0.114908	0.0004	0.102462	0	0.0328719	0.0151137	0.0398573	0.00700529	0.0309564	0	0.85998	0.533085
GSM1672606	GSE68465	69	4	M_Y	M	M_Y_35	GPL96	Y	12	Tumor	1b	0	0.0825073	0.240781	0.0708967	0.0173693	0.0556616	0.0550065	0.00594806	0.00921596	0	0.0443031	0.0549423	0.0475438	0.168678	0.0453298	0.0205021	0	0.0138987	0.0417403	0	0	0.0256761	0	0.723678	0.726333
GSM1672609	GSE68465	79	5	M_Y	M	M_Y_36	GPL96	Y	13.54	Tumor	1b	0	0.120979	0.293325	0.0597396	0	0	0.0339323	0.0478347	0.0257833	0.0178319	0	0.0391245	0.0338436	0.0962711	0.00632478	0.0765456	0.038885	0.0203509	0.0325386	0.0375216	0	0.0191682	0	0.829505	0.624121
GSM1672637	GSE68465	70	5	M_Y	M	M_Y_37	GPL96	Y	25.17	Tumor	1a	0	0.114912	0.11462	0.1092	0.0320257	0.0186999	0	0	0.0377732	0	0.0105458	0.0603256	0.108569	0.046055	0.00904913	0.114073	0.146678	0.0182626	0.042463	0.0167483	0	0	0	0.669666	0.789592
GSM1672642	GSE68465	76	5	M_Y	M	M_Y_38	GPL96	Y	21.39	Tumor	1b	0	0.113085	0.197843	0.0699418	0	0.0163019	0	0.0530942	0	0	0.0310842	0.0495457	0.0964683	0.058278	0.015032	0.0861337	0.0772757	0.0470769	0.0205667	0.0155181	0.0185202	0.034234	0	0.755046	0.721605
GSM1672649	GSE68465	64	5	M_Y	M	M_Y_39	GPL96	Y	13.63	Tumor	1b	0.0171265	0.0306204	0.566384	0.0545217	0.0301433	0	0.054634	0	0.0360483	0.00909953	0.0358576	0	0.0406853	0.0891229	0.00710133	0	0.00761578	0.018044	0.00192867	0.0008	0	0.0003	0	0.870272	0.492593
GSM1672664	GSE68465	73	5	M_Y	M	M_Y_40	GPL96	Y	NA	Tumor	1b	0.00507001	0.0628778	0.353202	0.0799352	0	0.054155	0.03183	0.0490264	0.0441951	0	0.0228505	0.0390048	0.0426634	0.105225	0.0554822	0.0197795	0.0183519	0	0	0.0150234	0.001	0.0003	0	0.813034	0.617164
GSM1672665	GSE68465	77	5	M_Y	M	M_Y_41	GPL96	Y	37.16	Tumor	1b	0.00768165	0.0233842	0.327841	0.101415	0.0437859	0	0.0371525	0	0.00325856	0.00325516	0.012702	0.0165999	0.0292721	0.157677	0.0549823	0.121074	0.023144	0	0	0.0328203	0	0.00395454	0	0.885483	0.56483
GSM1672668	GSE68465	70	5	M_Y	M	M_Y_42	GPL96	Y	6.83	Tumor	1a	0	0.114516	0.099355	0.0473231	0	0.00991842	0	0.0632278	0.026714	0	0.0128995	0.0741974	0.0863792	0.150846	0.00698833	0.172015	0.037801	0.0279044	0	0.0460398	0	0.0238751	0	0.661018	0.787023
GSM1672674	GSE68465	82	5	M_Y	M	M_Y_43	GPL96	Y	NA	Tumor	1b	0.0316569	0.0438687	0.329134	0.056468	0.0413807	0.0669238	0.0609679	0.0176827	0	0.0306739	0.026396	0.00944463	0.0445975	0.0278561	0.0650671	0.059132	0.0407999	0.0249899	0.0100762	0	0	0.0128419	0	0.795366	0.644856
GSM1672675	GSE68465	73	5	M_Y	M	M_Y_44	GPL96	Y	13.14	Tumor	1b	0	0.108608	0.183392	0.0603829	0.0194562	0	0.00322573	0.0682668	0.0474271	0.00492768	0.00483601	0.0800725	0.0753698	0.204051	0	0	0.0538226	0.0520944	0.0340675	0	0	0	0	0.610532	0.805399
GSM1672693	GSE68465	58	6	M_Y	M	M_Y_45	GPL96	Y	NA	Tumor	1a	0	0.0219514	0.168656	0.22529	0.00433174	0	0.0701375	0.0265785	0	0.00210527	0	0.174588	0.0226106	0.0129684	0.0769633	0.0547279	0.0135282	0	0	0.125564	0	0	0	0.667538	0.754632
GSM1672695	GSE68465	47	6	M_Y	M	M_Y_46	GPL96	Y	NA	Tumor	1b	0	0.218038	0.094401	0.0252714	0	0.0011907	0	0.00892231	0.030079	0	0.0331593	0.00543821	0.0786736	0	0.00160352	0.201772	0.0100577	0.0170122	0.217119	0	0.0244507	0.0328112	0	0.421131	0.906568
GSM1672700	GSE68465	77	6	M_Y	M	M_Y_47	GPL96	Y	NA	Tumor	1a	0.0174802	0.00145762	0.306862	0.070558	0	0	0	0.0179869	0.0693579	0.016951	0.00393451	0.0005	0.0641412	0.198507	0.0608541	0.101612	0.029052	0	0.0199131	0.0208257	0	0	0	0.733832	0.70485
GSM1672707	GSE68465	62	6	M_Y	M	M_Y_48	GPL96	Y	NA	Tumor	1a	0	0.033603	0.634684	0	0.0632193	0	0.0423121	0.0120052	0	0.0325626	0.0315438	0	0.0160208	0.028777	0.00853338	0.0246001	0	0.0326354	0	0	0.0263908	0.0131126	0	0.920499	0.390841
GSM1672708	GSE68465	66	6	M_Y	M	M_Y_49	GPL96	Y	NA	Tumor	1b	0	0.0379091	0.593826	0	0.0581615	0	0.0284383	0	0.0245547	0.0218205	0.0372215	0	0	0.0753878	0	0.00851038	0	0.0112683	0	0.0577855	0.00792863	0.0371877	0	0.845893	0.53428

## Sheet: ExtendedTable1
Spearman Correlation	Tumor Stage	Recurrence	B cells naive	B cells memory	Total B cells	Plasma cells	T cells CD8	T cells CD4 naive	T cells CD4 memory resting	T cells CD4 memory activated	T cells follicular helper	T regs	Total T cells	Tregs/NonTreg	Total nonTreg CD4	T cells gamma delta	NK cells resting	NK cells activated	Total NK	Monocytes	M0-Macrophages	M1-Macrophage	M2-Macrophages	Monocyte-Macrophage system	Dendritic cells resting	Dendritic cells activated	Dendritic cells	Mast cells resting	Mast cells activated	Eosinophils	Eosinophil-Mast cells	Neutrophils
Tumor Stage		0.149141	0.0672382	-0.0962525	-0.0539948	-0.0478622	0.129957	-0.0530616	-0.137015	0.235273	0.0236228	-0.0054859	0.105766	-0.0167366	0.0129872	-0.0133485	0.139617	0.0451172	0.143215	-0.0941174	0.0302763	0.0881814	0.0201313	0.0128093	-0.121614	-0.0297538	-0.114087	-0.161663	0.116716	-0.154715	-0.0901987	0.295182
Recurrence	0.149141		-0.00406976	0.0961418	0.1365	-0.160882	-0.00247719	-0.0181782	-0.0410223	-0.066612	0.0594568	0.18516	-0.0444963	0.192928	-0.0958598	-0.0563667	0.0122516	0.0608207	0.0278455	0.0582499	0.168286	0.000949171	0.125237	0.192755	0.0853305	-0.0204435	0.0530119	-0.00272768	0.0377049	-0.0574793	0.0566316	0.0211632
B cells naive	0.0672382	-0.00406976		-0.317729	-0.0166951	0.130366	0.0269949	0.11739	-0.0431825	-0.0485946	0.00284867	-0.0394573	-0.0685607	-0.0292763	-0.0836292	0.0920363	-0.0402528	-0.0462552	-0.133712	-0.0540451	-0.0358836	0.015011	-0.0118126	-0.0832082	-0.101883	0.0194191	-0.058647	-0.0506986	-0.0121007	-0.119058	-0.0979436	0.0130286
B cells memory	-0.0962525	0.0961418	-0.317729		0.896336	-0.277119	-0.193366	0.196352	0.206148	-0.336055	0.0298442	0.0679165	0.041391	0.0539971	0.168721	0.0591161	0.00991753	-0.151627	-0.154771	0.038452	-0.0885276	-0.13806	0.010866	-0.0483003	0.227031	0.169295	0.3075	0.238406	-0.100505	0.118392	0.14767	-0.0950709
Total B cells	-0.0539948	0.1365	-0.0166951	0.896336		-0.267319	-0.219061	0.234985	0.228118	-0.392707	0.00306124	0.0999067	0.0147111	0.0833338	0.151833	0.0300506	0.0200279	-0.12531	-0.15142	0.0379933	-0.132423	-0.184719	-0.00609853	-0.0981275	0.198842	0.181551	0.288773	0.257311	-0.117935	0.0807716	0.160152	-0.103809
Plasma cells	-0.0478622	-0.160882	0.130366	-0.277119	-0.267319		0.0390378	0.111441	-0.182712	0.0343149	-0.116175	-0.0667608	-0.370572	-0.0310338	-0.359598	0.0251663	0.0741429	-0.285301	-0.284682	-0.367606	-0.154082	-0.0371108	-0.306309	-0.520705	-0.316432	-0.170561	-0.386405	-0.242288	-0.0136442	-0.259569	-0.405995	0.0280846
T cells CD8	0.129957	-0.00247719	0.0269949	-0.193366	-0.219061	0.0390378		-0.1121	-0.413044	0.414375	0.173569	-0.0101412	0.546861	-0.0773577	-0.0876622	0.0763178	-0.0973313	0.116673	0.0283442	-0.0984999	0.0887265	0.42894	0.250316	0.142906	-0.0326389	-0.309469	-0.280519	-0.313688	0.120248	-0.227265	-0.386879	-0.00135788
T cells CD4 naive	-0.0530616	-0.0181782	0.11739	0.196352	0.234985	0.111441	-0.1121		-0.101457	-0.187247	-0.26592	-0.0109096	-0.0271845	-0.042361	0.08895	0.0521987	0.0701152	-0.163418	-0.171459	0.0163719	-0.0631654	-0.111839	-0.0363026	-0.0998975	0.112146	0.110052	0.145355	0.105298	-0.177418	-0.153382	-0.163385	-0.107828
T cells CD4 memory resting	-0.137015	-0.0410223	-0.0431825	0.206148	0.228118	-0.182712	-0.413044	-0.101457		-0.383078	-0.309479	-0.165379	0.0912859	-0.180629	0.439959	-0.145353	-0.00619014	-0.0637528	-0.0508546	0.123083	-0.250716	-0.192739	-0.0666284	-0.124287	0.266522	0.272029	0.375796	0.342605	-0.163454	0.266354	0.368565	-0.0535729
T cells CD4 memory activated	0.235273	-0.066612	-0.0485946	-0.336055	-0.392707	0.0343149	0.414375	-0.187247	-0.383078		0.0788205	-0.236123	0.401942	-0.270384	0.26903	0.123035	0.155555	0.102472	0.245219	-0.135625	0.0612387	0.389059	-0.0129609	0.0192427	-0.23801	-0.231674	-0.357231	-0.305806	0.111363	-0.137783	-0.270338	0.161664
T cells follicular helper	0.0236228	0.0594568	0.00284867	0.0298442	0.00306124	-0.116175	0.173569	-0.26592	-0.309479	0.0788205		0.0237381	0.161354	-0.00669344	0.0662946	0.191953	-0.166022	0.220878	0.0840759	-0.0481273	-6.81302e-05	0.301148	0.0837372	0.0889132	-0.0386188	-0.0658179	-0.0405767	-0.26884	0.181138	0.00674585	-0.111818	-0.0359535
T regs	-0.0054859	0.18516	-0.0394573	0.0679165	0.0999067	-0.0667608	-0.0101412	-0.0109096	-0.165379	-0.236123	0.0237381		-0.0575262	0.981905	-0.342673	-0.0859322	0.035315	-0.117249	-0.0997557	0.149229	0.298285	-0.244034	0.017034	0.164036	0.10912	0.0243352	0.0698622	0.0950312	-0.0857304	-0.158252	-0.0501982	-0.116945
Total T cells	0.105766	-0.0444963	-0.0685607	0.041391	0.0147111	-0.370572	0.546861	-0.0271845	0.0912859	0.401942	0.161354	-0.0575262		-0.170518	0.672352	0.0543006	0.0186238	0.0944119	0.129164	-0.0699265	-0.154846	0.350486	0.0943651	0.0176132	0.0215247	-0.0960001	-0.0648723	-0.0787028	-0.00256731	-0.0113211	-0.115971	-0.139112
Tregs/NonTreg	-0.0167366	0.192928	-0.0292763	0.0539971	0.0833338	-0.0310338	-0.0773577	-0.042361	-0.180629	-0.270384	-0.00669344	0.981905	-0.170518		-0.419686	-0.0869733	0.0263009	-0.121672	-0.103154	0.145695	0.322075	-0.278261	0.00102479	0.169592	0.0825949	0.0189587	0.047835	0.0981199	-0.0724587	-0.142328	-0.0222443	-0.100924
Total nonTreg CD4	0.0129872	-0.0958598	-0.0836292	0.168721	0.151833	-0.359598	-0.0876622	0.08895	0.439959	0.26903	0.0662946	-0.342673	0.672352	-0.419686		0.0188831	0.111222	0.0531529	0.154374	-0.0583596	-0.323466	0.154101	-0.0745427	-0.164778	0.0437896	0.119149	0.132081	0.107164	-0.106174	0.13555	0.112455	-0.096312
T cells gamma delta	-0.0133485	-0.0563667	0.0920363	0.0591161	0.0300506	0.0251663	0.0763178	0.0521987	-0.145353	0.123035	0.191953	-0.0859322	0.0543006	-0.0869733	0.0188831		-0.296164	-0.123145	-0.379473	-0.290751	-0.0250181	0.256445	0.112249	-0.0111727	0.00243375	-0.257432	-0.133739	-0.0976098	0.0500935	0.0577443	-0.112449	-0.0750613
NK cells resting	0.139617	0.0122516	-0.0402528	0.00991753	0.0200279	0.0741429	-0.0973313	0.0701152	-0.00619014	0.155555	-0.166022	0.035315	0.0186238	0.0263009	0.111222	-0.296164		-0.463285	0.258858	-0.0375316	0.0292089	-0.152019	-0.165064	-0.126878	-0.241221	0.00328	-0.135345	0.0444768	-0.0504987	-0.165879	-0.0438203	0.0456192
NK cells activated	0.0451172	0.0608207	-0.0462552	-0.151627	-0.12531	-0.285301	0.116673	-0.163418	-0.0637528	0.102472	0.220878	-0.117249	0.0944119	-0.121672	0.0531529	-0.123145	-0.463285		0.644426	0.354276	0.000600644	0.128739	-0.0431148	0.177552	0.103767	0.112267	0.127436	-0.132977	0.15014	0.0165814	0.117754	0.0948432
Total NK	0.143215	0.0278455	-0.133712	-0.154771	-0.15142	-0.284682	0.0283442	-0.171459	-0.0508546	0.245219	0.0840759	-0.0997557	0.129164	-0.103154	0.154374	-0.379473	0.258858	0.644426		0.313725	-0.0280956	0.0158067	-0.176511	0.070759	-0.0715156	0.119385	0.0401667	-0.0809126	0.121975	-0.0377051	0.134761	0.107786
Monocytes	-0.0941174	0.0582499	-0.0540451	0.038452	0.0379933	-0.367606	-0.0984999	0.0163719	0.123083	-0.135625	-0.0481273	0.149229	-0.0699265	0.145695	-0.0583596	-0.290751	-0.0375316	0.354276	0.313725		0.0271414	-0.242546	-0.0071475	0.414895	0.318374	0.370565	0.459328	0.312333	-0.170089	0.161986	0.246057	-0.0647884
M0-Macrophages	0.0302763	0.168286	-0.0358836	-0.0885276	-0.132423	-0.154082	0.0887265	-0.0631654	-0.250716	0.0612387	-6.81302e-05	0.298285	-0.154846	0.322075	-0.323466	-0.0250181	0.0292089	0.000600644	-0.0280956	0.0271414		0.0507011	0.212599	0.661646	-0.0158398	-0.158306	-0.14079	-0.078704	-0.0213063	-0.140492	-0.179541	-0.00823028
M1-Macrophage	0.0881814	0.000949171	0.015011	-0.13806	-0.184719	-0.0371108	0.42894	-0.111839	-0.192739	0.389059	0.301148	-0.244034	0.350486	-0.278261	0.154101	0.256445	-0.152019	0.128739	0.0158067	-0.242546	0.0507011		0.34886	0.281875	-0.0301425	-0.432316	-0.309527	-0.412694	0.207689	-0.0952011	-0.338712	0.0950535
M2-Macrophages	0.0201313	0.125237	-0.0118126	0.010866	-0.00609853	-0.306309	0.250316	-0.0363026	-0.0666284	-0.0129609	0.0837372	0.017034	0.0943651	0.00102479	-0.0745427	0.112249	-0.165064	-0.0431148	-0.176511	-0.0071475	0.212599	0.34886		0.621057	0.273332	-0.165345	0.0891191	-0.0453609	0.0425488	0.0467434	-0.161089	0.11171
Monocyte-Macrophage system	0.0128093	0.192755	-0.0832082	-0.0483003	-0.0981275	-0.520705	0.142906	-0.0998975	-0.124287	0.0192427	0.0889132	0.164036	0.0176132	0.169592	-0.164778	-0.0111727	-0.126878	0.177552	0.070759	0.414895	0.661646	0.281875	0.621057		0.234217	-0.100114	0.101418	0.048992	-0.0382088	0.0627748	-0.0564869	-0.0189476
Dendritic cells resting	-0.121614	0.0853305	-0.101883	0.227031	0.198842	-0.316432	-0.0326389	0.112146	0.266522	-0.23801	-0.0386188	0.10912	0.0215247	0.0825949	0.0437896	0.00243375	-0.241221	0.103767	-0.0715156	0.318374	-0.0158398	-0.0301425	0.273332	0.234217		0.0922658	0.717837	0.244083	-0.178221	0.206475	0.107011	-0.0242797
Dendritic cells activated	-0.0297538	-0.0204435	0.0194191	0.169295	0.181551	-0.170561	-0.309469	0.110052	0.272029	-0.231674	-0.0658179	0.0243352	-0.0960001	0.0189587	0.119149	-0.257432	0.00328	0.112267	0.119385	0.370565	-0.158306	-0.432316	-0.165345	-0.100114	0.0922658		0.671896	0.280157	-0.12649	0.0510091	0.256599	0.0578618
Dendritic cells	-0.114087	0.0530119	-0.058647	0.3075	0.288773	-0.386405	-0.280519	0.145355	0.375796	-0.357231	-0.0405767	0.0698622	-0.0648723	0.047835	0.132081	-0.133739	-0.135345	0.127436	0.0401667	0.459328	-0.14079	-0.309527	0.0891191	0.101418	0.717837	0.671896		0.371868	-0.185183	0.208379	0.281865	0.0158206
Mast cells resting	-0.161663	-0.00272768	-0.0506986	0.238406	0.257311	-0.242288	-0.313688	0.105298	0.342605	-0.305806	-0.26884	0.0950312	-0.0787028	0.0981199	0.107164	-0.0976098	0.0444768	-0.132977	-0.0809126	0.312333	-0.078704	-0.412694	-0.0453609	0.048992	0.244083	0.280157	0.371868		-0.784145	0.131804	0.324067	-0.278083
Mast cells activated	0.116716	0.0377049	-0.0121007	-0.100505	-0.117935	-0.0136442	0.120248	-0.177418	-0.163454	0.111363	0.181138	-0.0857304	-0.00256731	-0.0724587	-0.106174	0.0500935	-0.0504987	0.15014	0.121975	-0.170089	-0.0213063	0.207689	0.0425488	-0.0382088	-0.178221	-0.12649	-0.185183	-0.784145		0.00155766	0.183321	0.313273
Eosinophils	-0.154715	-0.0574793	-0.119058	0.118392	0.0807716	-0.259569	-0.227265	-0.153382	0.266354	-0.137783	0.00674585	-0.158252	-0.0113211	-0.142328	0.13555	0.0577443	-0.165879	0.0165814	-0.0377051	0.161986	-0.140492	-0.0952011	0.0467434	0.0627748	0.206475	0.0510091	0.208379	0.131804	0.00155766		0.389021	-0.0516417
Eosinophil-Mast cells	-0.0901987	0.0566316	-0.0979436	0.14767	0.160152	-0.405995	-0.386879	-0.163385	0.368565	-0.270338	-0.111818	-0.0501982	-0.115971	-0.0222443	0.112455	-0.112449	-0.0438203	0.117754	0.134761	0.246057	-0.179541	-0.338712	-0.161089	-0.0564869	0.107011	0.256599	0.281865	0.324067	0.183321	0.389021		0.00902432
Neutrophils	0.295182	0.0211632	0.0130286	-0.0950709	-0.103809	0.0280846	-0.00135788	-0.107828	-0.0535729	0.161664	-0.0359535	-0.116945	-0.139112	-0.100924	-0.096312	-0.0750613	0.0456192	0.0948432	0.107786	-0.0647884	-0.00823028	0.0950535	0.11171	-0.0189476	-0.0242797	0.0578618	0.0158206	-0.278083	0.313273	-0.0516417	0.00902432
P values	Tumor Stage	Recurrence	B cells naive	B cells memory	Total B cells	Plasma cells	T cells CD8	T cells CD4 naive	T cells CD4 memory resting	T cells CD4 memory activated	T cells follicular helper	T regs	Total T cells	Tregs/NonTreg	Total nonTreg CD4	T cells gamma delta	NK cells resting	NK cells activated	Total NK	Monocytes	M0-Macrophages	M1-Macrophage	M2-Macrophages	Monocyte-Macrophage system	Dendritic cells resting	Dendritic cells activated	Dendritic cells	Mast cells resting	Mast cells activated	Eosinophils	Eosinophil-Mast cells	Neutrophils
Tumor Stage		0.0124742	0.26214	0.108023	0.368056	0.425008	0.0296974	0.376404	0.0218329	7.03195e-05	0.693897	0.927185	0.0772555	0.78038	0.828712	0.824023	0.0194264	0.452075	0.0164804	0.116106	0.613932	0.141068	0.737333	0.831023	0.042008	0.620065	0.0565552	0.0067101	0.0510606	0.00951639	0.132162	4.91083e-07
Recurrence	0.0124742		0.945948	0.108431	0.0223387	0.00698371	0.967084	0.762009	0.494196	0.26662	0.321524	0.001862	0.458329	0.001177	0.109476	0.347359	0.838276	0.31053	0.642684	0.331463	0.00474972	0.987385	0.0362161	0.00118935	0.154428	0.733412	0.376852	0.963758	0.529791	0.33791	0.345095	0.724401
B cells naive	0.26214	0.945948		5.5009e-08	0.78091	0.0291841	0.652875	0.0497263	0.471719	0.417949	0.962151	0.510828	0.25285	0.625692	0.162844	0.124432	0.502337	0.440738	0.0252552	0.36761	0.549871	0.802532	0.843996	0.164979	0.0888234	0.746301	0.328171	0.398056	0.840241	0.0465473	0.101941	0.828174
B cells memory	0.108023	0.108431	5.5009e-08		0	2.49073e-06	0.00114637	0.000956184	0.000517651	8.08405e-09	0.619001	0.257347	0.490319	0.368036	0.00464117	0.32431	0.868776	0.0110673	0.00948994	0.521664	0.139508	0.0208364	0.856356	0.420777	0.000127042	0.00450124	1.51939e-07	5.58464e-05	0.0932497	0.0477951	0.013379	0.11244
Total B cells	0.368056	0.0223387	0.78091	0		5.7355e-06	0.000220617	7.18133e-05	0.000117656	9.25082e-12	0.959329	0.095225	0.806398	0.16434	0.0109574	0.616578	0.738632	0.0361072	0.0111788	0.526646	0.0267115	0.00191009	0.91908	0.101297	0.000820302	0.00229049	8.85144e-07	1.30059e-05	0.0486674	0.177747	0.00724815	0.0829218
Plasma cells	0.425008	0.00698371	0.0291841	2.49073e-06	5.7355e-06		0.515335	0.0625708	0.00214373	0.567459	0.0521536	0.265551	1.52853e-10	0.605089	5.68636e-10	0.675001	0.216161	1.21062e-06	1.27947e-06	2.19074e-10	0.00981754	0.5363	1.70599e-07	0	6.27042e-08	0.00420615	2.10065e-11	4.1793e-05	0.82019	1.08434e-05	1.54898e-12	0.639831
T cells CD8	0.0296974	0.967084	0.652875	0.00114637	0.000220617	0.515335		0.0610255	5.80869e-13	4.81393e-13	0.00357374	0.865844	0	0.196847	0.143433	0.202952	0.104112	0.0511468	0.63674	0.100001	0.138617	5.83977e-14	2.26018e-05	0.016717	0.586542	1.25318e-07	1.85062e-06	8.25544e-08	0.0443855	0.000124964	1.97617e-11	0.981953
T cells CD4 naive	0.376404	0.762009	0.0497263	0.000956184	7.18133e-05	0.0625708	0.0610255		0.0901746	0.00164897	6.44391e-06	0.855785	0.650598	0.4802	0.137622	0.384225	0.242225	0.00613032	0.00400763	0.785047	0.292211	0.0616328	0.545219	0.0952557	0.0609193	0.0659345	0.0149198	0.0785803	0.0028904	0.0101605	0.00614083	0.0716246
T cells CD4 memory resting	0.0218329	0.494196	0.471719	0.000517651	0.000117656	0.00214373	5.80869e-13	0.0901746		3.21618e-11	1.25195e-07	0.00553611	0.127545	0.00241357	1.11022e-14	0.014921	0.917869	0.287738	0.396604	0.0395725	2.1908e-05	0.0011905	0.266502	0.037665	6.12939e-06	3.85683e-06	8.03519e-11	3.9484e-09	0.00611912	6.21564e-06	1.95087e-10	0.371815
T cells CD4 memory activated	7.03195e-05	0.26662	0.417949	8.08405e-09	9.25082e-12	0.567459	4.81393e-13	0.00164897	3.21618e-11		0.188488	6.60792e-05	2.69429e-12	4.43403e-06	4.97004e-06	0.0396488	0.00912917	0.0869859	3.34718e-05	0.0232205	0.30721	1.49036e-11	0.829053	0.748528	5.75068e-05	9.12844e-05	7.49958e-10	1.79123e-07	0.0627554	0.0210966	4.45118e-06	0.00671
T cells follicular helper	0.693897	0.321524	0.962151	0.619001	0.959329	0.0521536	0.00357374	6.44391e-06	1.25195e-07	0.188488		0.692479	0.00681721	0.911218	0.26891	0.00124796	0.0053527	0.000194867	0.160602	0.422445	0.999094	2.80124e-07	0.1623	0.137786	0.519858	0.272376	0.498902	5.04997e-06	0.00234491	0.910525	0.0616834	0.549093
T regs	0.927185	0.001862	0.510828	0.257347	0.095225	0.265551	0.865844	0.855785	0.00553611	6.60792e-05	0.692479		0.337515	0	3.91909e-09	0.151532	0.556214	0.0500022	0.095729	0.0124221	3.67311e-07	3.66279e-05	0.77658	0.00593732	0.0682728	0.685151	0.243933	0.112591	0.152498	0.00797895	0.402735	0.050604
Total T cells	0.0772555	0.458329	0.25285	0.490319	0.806398	1.52853e-10	0	0.650598	0.127545	2.69429e-12	0.00681721	0.337515		0.00421585	0	0.365346	0.756357	0.114964	0.0307178	0.243498	0.00945522	1.63045e-09	0.115145	0.769194	0.719889	0.108955	0.279339	0.18915	0.965887	0.850409	0.0525707	0.0198747
Tregs/NonTreg	0.78038	0.001177	0.625692	0.368036	0.16434	0.605089	0.196847	0.4802	0.00241357	4.43403e-06	0.911218	0	0.00421585		2.25597e-13	0.146618	0.661238	0.0419091	0.084893	0.0146843	3.53102e-08	2.25529e-06	0.98638	0.00443042	0.168126	0.752117	0.425272	0.101324	0.226804	0.0171675	0.710936	0.0918848
Total nonTreg CD4	0.828712	0.109476	0.162844	0.00464117	0.0109574	5.68636e-10	0.143433	0.137622	1.11022e-14	4.97004e-06	0.26891	3.91909e-09	0	2.25597e-13		0.753074	0.0630912	0.375582	0.00967776	0.330552	3.05943e-08	0.00980839	0.213688	0.00571259	0.465504	0.0463788	0.027109	0.0734015	0.0761117	0.0232977	0.0602064	0.107805
T cells gamma delta	0.824023	0.347359	0.124432	0.32431	0.616578	0.675001	0.202952	0.384225	0.014921	0.0396488	0.00124796	0.151532	0.365346	0.146618	0.753074		4.48117e-07	0.0394713	5.0751e-11	7.39084e-07	0.676806	1.3939e-05	0.0606802	0.852348	0.967661	1.28803e-05	0.0252254	0.10312	0.403718	0.335684	0.06022	0.21051
NK cells resting	0.0194264	0.838276	0.502337	0.868776	0.738632	0.216161	0.104112	0.242225	0.917869	0.00912917	0.0053527	0.556214	0.756357	0.661238	0.0630912	4.48117e-07		2.22045e-16	1.14841e-05	0.531686	0.626488	0.0108589	0.0056278	0.0338247	4.52817e-05	0.956426	0.0235096	0.458525	0.399921	0.00539287	0.465192	0.447054
NK cells activated	0.452075	0.31053	0.440738	0.0110673	0.0361072	1.21062e-06	0.0511468	0.00613032	0.287738	0.0869859	0.000194867	0.0500022	0.114964	0.0419091	0.375582	0.0394713	2.22045e-16		0	1.05628e-09	0.992017	0.0312756	0.472415	0.00286897	0.083049	0.060639	0.0330426	0.0260768	0.0118911	0.782366	0.0490172	0.113307
Total NK	0.0164804	0.642684	0.0252552	0.00948994	0.0111788	1.27947e-06	0.63674	0.00400763	0.396604	3.34718e-05	0.160602	0.095729	0.0307178	0.084893	0.00967776	5.0751e-11	1.14841e-05	0		8.22526e-08	0.639699	0.792296	0.00303973	0.237918	0.232924	0.0459444	0.503252	0.176989	0.0413982	0.529789	0.024121	0.0717364
Monocytes	0.116106	0.331463	0.36761	0.521664	0.526646	2.19074e-10	0.100001	0.785047	0.0395725	0.0232205	0.422445	0.0124221	0.243498	0.0146843	0.330552	7.39084e-07	0.531686	1.05628e-09	8.22526e-08		0.651115	4.09913e-05	0.905222	4.47198e-13	5.15281e-08	1.52975e-10	4.44089e-16	9.44647e-08	0.0043142	0.00659992	3.13975e-05	0.279963
M0-Macrophages	0.613932	0.00474972	0.549871	0.139508	0.0267115	0.00981754	0.138617	0.292211	2.1908e-05	0.30721	0.999094	3.67311e-07	0.00945522	3.53102e-08	3.05943e-08	0.676806	0.626488	0.992017	0.639699	0.651115		0.398033	0.000340196	0	0.791872	0.00795727	0.0184194	0.189144	0.722614	0.0186705	0.00256649	0.890948
M1-Macrophage	0.141068	0.987385	0.802532	0.0208364	0.00191009	0.5363	5.83977e-14	0.0616328	0.0011905	1.49036e-11	2.80124e-07	3.66279e-05	1.63045e-09	2.25529e-06	0.00980839	1.3939e-05	0.0108589	0.0312756	0.792296	4.09913e-05	0.398033		1.961e-09	1.64212e-06	0.6155	3.53051e-14	1.24611e-07	6.10179e-13	0.000468811	0.111946	6.05694e-09	0.112506
M2-Macrophages	0.737333	0.0362161	0.843996	0.856356	0.91908	1.70599e-07	2.26018e-05	0.545219	0.266502	0.829053	0.1623	0.77658	0.115145	0.98638	0.213688	0.0606802	0.0056278	0.472415	0.00303973	0.905222	0.000340196	1.961e-09		0	3.45138e-06	0.0055459	0.136873	0.449633	0.478254	0.435925	0.0069101	0.0619371
Monocyte-Macrophage system	0.831023	0.00118935	0.164979	0.420777	0.101297	0	0.016717	0.0952557	0.037665	0.748528	0.137786	0.00593732	0.769194	0.00443042	0.00571259	0.852348	0.0338247	0.00286897	0.237918	4.47198e-13	0	1.64212e-06	0		7.59481e-05	0.0945367	0.0902977	0.414148	0.524302	0.295211	0.346331	0.752258
Dendritic cells resting	0.042008	0.154428	0.0888234	0.000127042	0.000820302	6.27042e-08	0.586542	0.0609193	6.12939e-06	5.75068e-05	0.519858	0.0682728	0.719889	0.168126	0.465504	0.967661	4.52817e-05	0.083049	0.232924	5.15281e-08	0.791872	0.6155	3.45138e-06	7.59481e-05		0.123491	0	3.64926e-05	0.00276378	0.00050691	0.0738147	0.68583
Dendritic cells activated	0.620065	0.733412	0.746301	0.00450124	0.00229049	0.00420615	1.25318e-07	0.0659345	3.85683e-06	9.12844e-05	0.272376	0.685151	0.108955	0.752117	0.0463788	1.28803e-05	0.956426	0.060639	0.0459444	1.52975e-10	0.00795727	3.53051e-14	0.0055459	0.0945367	0.123491		0	1.91056e-06	0.0343771	0.395169	1.37681e-05	0.3347
Dendritic cells	0.0565552	0.376852	0.328171	1.51939e-07	8.85144e-07	2.10065e-11	1.85062e-06	0.0149198	8.03519e-11	7.49958e-10	0.498902	0.243933	0.279339	0.425272	0.027109	0.0252254	0.0235096	0.0330426	0.503252	4.44089e-16	0.0184194	1.24611e-07	0.136873	0.0902977	0	0		1.3045e-10	0.00185948	0.000448346	1.64357e-06	0.792118
Mast cells resting	0.0067101	0.963758	0.398056	5.58464e-05	1.30059e-05	4.1793e-05	8.25544e-08	0.0785803	3.9484e-09	1.79123e-07	5.04997e-06	0.112591	0.18915	0.101324	0.0734015	0.10312	0.458525	0.0260768	0.176989	9.44647e-08	0.189144	6.10179e-13	0.449633	0.414148	3.64926e-05	1.91056e-06	1.3045e-10		0	0.0274358	2.87495e-08	2.29042e-06
Mast cells activated	0.0510606	0.529791	0.840241	0.0932497	0.0486674	0.82019	0.0443855	0.0028904	0.00611912	0.0627554	0.00234491	0.152498	0.965887	0.226804	0.0761117	0.403718	0.399921	0.0118911	0.0413982	0.0043142	0.722614	0.000468811	0.478254	0.524302	0.00276378	0.0343771	0.00185948	0		0.979299	0.00207023	8.60377e-08
Eosinophils	0.00951639	0.33791	0.0465473	0.0477951	0.177747	1.08434e-05	0.000124964	0.0101605	6.21564e-06	0.0210966	0.910525	0.00797895	0.850409	0.0171675	0.0232977	0.335684	0.00539287	0.782366	0.529789	0.00659992	0.0186705	0.111946	0.435925	0.295211	0.00050691	0.395169	0.000448346	0.0274358	0.979299		1.49778e-11	0.389326
Eosinophil-Mast cells	0.132162	0.345095	0.101941	0.013379	0.00724815	1.54898e-12	1.97617e-11	0.00614083	1.95087e-10	4.45118e-06	0.0616834	0.402735	0.0525707	0.710936	0.0602064	0.06022	0.465192	0.0490172	0.024121	3.13975e-05	0.00256649	6.05694e-09	0.0069101	0.346331	0.0738147	1.37681e-05	1.64357e-06	2.87495e-08	0.00207023	1.49778e-11		0.880502
Neutrophils	4.91083e-07	0.724401	0.828174	0.11244	0.0829218	0.639831	0.981953	0.0716246	0.371815	0.00671	0.549093	0.050604	0.0198747	0.0918848	0.107805	0.21051	0.447054	0.113307	0.0717364	0.279963	0.890948	0.112506	0.0619371	0.752258	0.68583	0.3347	0.792118	2.29042e-06	8.60377e-08	0.389326	0.880502

## Sheet: GenesIdentified
Genes identified by FIVIz
and "DEG(p<.05)" [9 common elements]	and "Coxfilter" [6 common elements]	"DEG(p<.05) and "Coxfilter" [4 common elements]
IGLV6-57	IGLV2-14	CCL20
IGHV4-34	HLA-DQB1	IGLV1-40
IGKV4-1	MX1	JCHAIN
HLA-DQA1	NEDD9	SMC3
IL12RB2	XCL1
IL2RB	RSAD2
CDKN1A
IGHV1-2
CXCL5
